# Supplementary material for: Plasma EDA2R and Risk of Cardiovascular Diseases and All‐Cause Mortality: Analysis of the UK Biobank Cohort
Source: Clin Cardiol. 2026 Apr 28;49(5):e70314. doi: 10.1002/clc.70314 (PMC13122565; doi:10.1002/clc.70314)
Supplement: Supplementary file 1 — Supporting File [file CLC-49-e70314-s002.xlsx]

## Sheet: Supplementary Table 1
Supplementary Table 1: Baseline characteristic table stratified by the percentile of EDA2R protein (≤10% vs. ≥90%)
Characteristic	Overall	P10	P90	P-value
	(N =9,062)	(N =4,531)	(N =4,531)
EDA2R (median [IQR])	-0.01 [-0.78, 0.79]	-0.78 [-0.92, -0.69]	0.79 [0.67, 1.00]	<0.001
Age, year (median [IQR])	57.00 [45.00, 65.00]	45.00 [42.00, 50.00]	65.00 [61.00, 68.00]	<0.001
BMI (median [IQR])	26.85 [24.21, 30.01]	26.02 [23.63, 28.85]	27.77 [24.94, 31.29]	0.211
Sex (%)
Female	4509 (49.8)	2242 (49.5)	2267 (50.0)	<0.001
Male	4553 (50.2)	2289 (50.5)	2264 (50.0)
Ethnic (%)
White	8036 (88.7)	3857 (85.1)	4179 (92.2)	<0.001
Other	1026 (11.3)	674 (14.9)	352 (7.8)
Smoke (%)
Never	4931 (54.4)	2714 (59.9)	2217 (48.9)	<0.001
Previous	3122 (34.5)	1277 (28.2)	1845 (40.7)
Current	1009 (11.1)	540 (11.9)	469 (10.4)
Drink (%)
Never	478 (5.3)	219 (4.8)	259 (5.7)	<0.001
Previous	340 (3.8)	120 (2.6)	220 (4.9)
Current	8244 (91.0)	4192 (92.5)	4052 (89.4)
Ses (%)
Low SES	3529 (38.9)	1326 (29.3)	2203 (48.6)	<0.001
Medium SES	3096 (34.2)	2224 (49.1)	872 (19.2)
High SES	2437 (26.9)	981 (21.7)	1456 (32.1)
Biochemical (median [IQR])
TG, mmol/L	1.49 [1.05, 2.19]	1.37 [0.96, 2.08]	1.61 [1.16, 2.30]	<0.001
TC, mmol/L	5.53 [4.79, 6.30]	5.52 [4.84, 6.20]	5.55 [4.72, 6.40]	<0.001
LDL, mmol/L	3.45 [2.88, 4.04]	3.43 [2.92, 3.98]	3.47 [2.83, 4.13]	<0.001
HDL, mmol/L	1.36 [1.14, 1.63]	1.37 [1.15, 1.63]	1.36 [1.13, 1.63]	<0.001
HbA1c, mmol/mol	35.10 [32.50, 38.00]	33.80 [31.50, 36.20]	36.60 [34.10, 39.70]	<0.001
SBP, mmHg	137.00 [125.00, 152.00]	132.00 [121.00, 144.00]	144.00 [131.00, 157.00]	<0.001
Creatinine, μmol/L	73.20 [62.30, 84.88]	67.30 [58.20, 77.20]	80.20 [69.00, 92.95]	<0.001
Outcome (%)
Total CVD=1 (%)	2168 (23.9)	378 (8.3)	1790 (39.5)	<0.001
AMI=1 (%)	312 (3.4)	48 (1.1)	264 (5.8)	<0.001
Angina =1 (%)	339 (3.7)	71 (1.6)	268 (5.9)	<0.001
HF =1 (%)	453 (5.0)	34 (0.8)	419 (9.2)	<0.001
Stroke=1 (%)	306 (3.4)	46 (1.0)	260 (5.7)	<0.001
All-cause death=1 (%)	1230 (13.6)	115 (2.5)	1115 (24.6)	<0.001
Abbreviations: N, Number; IQR: Interquartile range; BMI, Body Mass Index; SES:?Socioeconomic Status; TG: Triglyceride; TC: Total Cholesterol; LDL: Low Density Lipoprotein; HDL: High Density Lipoprotein; HbA1c: Glycated hemoglobin; SBP: Systolic Blood Pressure; CVD: Cardiovascular diseases; AMI: Acute myocardial infarction; HF: Heart Failure.

## Sheet: Supplementary Table 2
Supplementary Table 2: Mediation analysis for CVD
protein	Rte_est	Rte_pval	Rtnde_est	Rtnde_pval	Rtnie_est	Rtnie_pval	pm_est	pm_pval
A1BG	1.67652	0	1.67319	0	1.00199	0.00799812	0.00492173	8.2e-03
AAMDC	1.67624	0	1.67623	0	1.00001	0.968126	1.27756e-05	9.7e-01
AARSD1	1.67646	0	1.67485	0	1.00096	0.261574	0.00237698	2.6e-01
ABCA2	1.67675	0	1.67889	0	0.998724	0.652194	-0.00316536	6.5e-01
ABHD14B	1.67589	0	1.67481	0	1.00064	0.4871	0.00159451	4.9e-01
ABL1	1.67482	0	1.67042	0	1.00263	0.0312446	0.00651985	3.2e-02
ABO	1.67628	0	1.67684	0	0.999667	0.328905	-0.000824679	3.3e-01
ABRAXAS2	1.67617	0	1.6756	0	1.00034	0.439112	0.000845877	4.4e-01
ACAA1	1.6749	0	1.67086	0	1.00242	0.00879945	0.00598587	9.2e-03
ACADM	1.67618	0	1.6759	0	1.00016	0.558412	0.000407968	5.6e-01
ACADSB	1.67618	0	1.67603	0	1.00009	0.60208	0.000217989	6e-01
ACAN	1.67816	0	1.68403	0	0.996517	0.208894	-0.00864955	2.1e-01
ACE	1.67649	0	1.67959	0	0.998151	0.353507	-0.00459087	3.5e-01
ACE2	1.67104	0	1.64871	0	1.01354	5.88643e-09	0.0332699	1.4e-08
ACHE	1.67764	0	1.68222	0	0.99728	0.00193189	-0.00675199	2.2e-03
ACOT13	1.67566	0	1.67432	0	1.0008	0.114364	0.00199061	1.2e-01
ACOX1	1.67595	0	1.67493	0	1.00061	0.256485	0.00151121	2.6e-01
ACP1	1.6764	0	1.6753	0	1.00066	0.12169	0.00162735	1.2e-01
ACP5	1.67461	0	1.66484	0	1.00587	0.045687	0.0144804	4.6e-02
ACP6	1.67692	0	1.68026	0	0.998016	0.478585	-0.00492425	4.8e-01
ACRBP	1.67601	0	1.67514	0	1.00052	0.411828	0.00128727	4.1e-01
ACRV1	1.67619	0	1.67601	0	1.00011	0.881839	0.000271988	8.8e-01
ACSL1	1.67625	0	1.67628	0	0.999978	0.97325	-5.44376e-05	9.7e-01
ACTA2	1.66725	0	1.61931	0	1.0296	5.78129e-07	0.071842	8.7e-07
ACTN2	1.67374	0	1.66048	0	1.00798	0.0255338	0.0196772	2.6e-02
ACTN4	1.6757	0	1.67308	0	1.00157	0.0895252	0.00387807	9e-02
ACVRL1	1.65064	0	1.54234	0	1.07022	1.49685e-11	0.166457	6.5e-11
ACY1	1.6763	0	1.67639	0	0.999945	0.755228	-0.000136009	7.6e-01
ACY3	1.67626	0	1.67633	0	0.99996	0.96219	-0.000100081	9.6e-01
ACYP1	1.67617	0	1.67602	0	1.00009	0.592958	0.000226112	5.9e-01
ADA	1.67629	0	1.67656	0	0.99984	0.957341	-0.00039717	9.6e-01
ADA2	1.66552	0	1.61149	0	1.03353	5.04153e-10	0.0811952	1.5e-09
ADAM12	1.67235	0	1.64397	0	1.01726	0.000761228	0.0422147	8.2e-04
ADAM15	1.67555	0	1.67097	0	1.00274	0.448895	0.00678011	4.5e-01
ADAM22	1.69522	0	1.7789	0	0.952962	6.41998e-12	-0.120359	5.6e-11
ADAM23	1.68207	0	1.71561	0	0.980454	0.000178085	-0.0491633	2.3e-04
ADAM8	1.67168	0	1.64894	0	1.01379	0.000911992	0.0338592	9.9e-04
ADAM9	1.67239	0	1.65234	0	1.01214	0.043967	0.0298228	4.4e-02
ADAMTS1	1.67638	0	1.67748	0	0.999345	0.777608	-0.00162452	7.8e-01
ADAMTS13	1.67125	0	1.6603	0	1.0066	2.7564e-06	0.0163143	4.1e-06
ADAMTS15	1.67455	0	1.66018	0	1.00866	0.174512	0.0213047	1.7e-01
ADAMTS16	1.67843	0	1.68976	0	0.993297	0.1179	-0.0166938	1.2e-01
ADAMTS4	1.67503	0	1.66799	0	1.00422	0.121731	0.0104209	1.2e-01
ADAMTS8	1.67402	0	1.69218	0	0.989266	5.34694e-08	-0.026948	1.5e-07
ADAMTSL2	1.67116	0	1.64077	0	1.01852	2.03906e-11	0.0452717	9.2e-11
ADAMTSL4	1.67578	0	1.66941	0	1.00382	0.0255466	0.00942442	2.6e-02
ADAMTSL5	1.67749	0	1.68594	0	0.994987	0.0593733	-0.0124753	6.1e-02
ADCYAP1R1	1.67606	0	1.67608	0	0.999991	0.946262	-2.28081e-05	9.5e-01
ADD1	1.6762	0	1.67598	0	1.00013	0.487264	0.000322668	4.9e-01
ADGRB3	1.67763	0	1.68385	0	0.996311	0.364687	-0.00916634	3.7e-01
ADGRD1	1.6755	0	1.67082	0	1.0028	0.0497612	0.00692438	5e-02
ADGRE1	1.67573	0	1.67195	0	1.00226	0.442997	0.00559606	4.4e-01
ADGRE2	1.68188	0	1.71666	0	0.979738	7.34244e-05	-0.0510095	1e-04
ADGRE5	1.68255	0	1.71334	0	0.982031	0.000208754	-0.0451063	2.6e-04
ADGRF5	1.67497	0	1.66363	0	1.00682	0.00377177	0.0168007	4e-03
ADGRG1	1.67028	0	1.65594	0	1.00866	0.0346566	0.0213953	3.6e-02
ADGRG2	1.6761	0	1.69413	0	0.989359	4.9797e-09	-0.0266642	1.9e-08
ADGRV1	1.67618	0	1.67588	0	1.00018	0.685985	0.000444135	6.9e-01
ADH1B	1.6763	0	1.67817	0	0.998884	0.0628567	-0.00276939	6.4e-02
ADH4	1.67624	0	1.67702	0	0.999536	0.195504	-0.00115072	2e-01
ADIPOQ	1.67369	0	1.66663	0	1.00423	7.82993e-05	0.0104701	9.3e-05
ADM	1.66244	0	1.52972	0	1.08676	0	0.200357	0e+00
ADRA2A	1.67693	0	1.67889	0	0.998832	0.0752091	-0.00289675	7.6e-02
AFAP1	1.67667	0	1.677	0	0.999803	0.432783	-0.000487467	4.3e-01
AFM	1.67466	0	1.67603	0	0.999181	0.080235	-0.00203341	8.2e-02
AFP	1.6752	0	1.67237	0	1.0017	0.0416703	0.00420312	4.2e-02
AGBL2	1.67631	0	1.67646	0	0.999908	0.622987	-0.00022899	6.2e-01
AGER	1.68598	0	1.727	0	0.976251	7.00278e-07	-0.0597888	1.3e-06
AGR2	1.66961	0	1.64548	0	1.01466	2.01426e-07	0.036034	3.6e-07
AGR3	1.67716	0	1.67966	0	0.998512	0.293963	-0.00369037	2.9e-01
AGRN	1.65913	0	1.58361	0	1.04769	1.19537e-07	0.114573	2e-07
AGRP	1.67385	0	1.66518	0	1.0052	0.00453641	0.0128578	4.8e-03
AGT	1.67598	0	1.67639	0	0.999759	0.423397	-0.000597904	4.2e-01
AGXT	1.67583	0	1.67581	0	1.00001	0.936699	2.62478e-05	9.4e-01
AHCY	1.67555	0	1.66858	0	1.00418	0.000793844	0.0103249	8.7e-04
AHNAK	1.67922	0	1.69673	0	0.989679	0.0487272	-0.0257833	5e-02
AHNAK2	1.67812	0	1.69301	0	0.991206	0.0701598	-0.0219563	7.2e-02
AHSA1	1.6757	0	1.67471	0	1.00059	0.214702	0.00145867	2.2e-01
AHSG	1.67621	0	1.6757	0	1.00031	0.869404	0.000762153	8.7e-01
AHSP	1.67623	0	1.67626	0	0.999984	0.831757	-3.9654e-05	8.3e-01
AIDA	1.67633	0	1.67675	0	0.999746	0.641611	-0.000630399	6.4e-01
AIF1	1.67607	0	1.67452	0	1.00093	0.475529	0.00229609	4.8e-01
AIF1L	1.67637	0	1.67702	0	0.999613	0.819117	-0.000959168	8.2e-01
AIFM1	1.67528	0	1.673	0	1.00137	0.025451	0.00338539	2.6e-02
AK1	1.67625	0	1.67591	0	1.0002	0.491763	0.000503168	4.9e-01
AK2	1.67606	0	1.67547	0	1.00035	0.517518	0.000863313	5.2e-01
AKAP12	1.67648	0	1.6823	0	0.996543	0.143996	-0.00859717	1.5e-01
AKR1B1	1.67651	0	1.67477	0	1.00103	0.212858	0.00256047	2.1e-01
AKR1B10	1.67623	0	1.67614	0	1.00006	0.963009	0.00014345	9.6e-01
AKR1C4	1.6759	0	1.67428	0	1.00097	0.215067	0.0023949	2.2e-01
AKR7L	1.67596	0	1.67521	0	1.00045	0.580101	0.00110858	5.8e-01
AKT1S1	1.67631	0	1.67551	0	1.00048	0.451546	0.00119564	4.5e-01
AKT2	1.67612	0	1.67568	0	1.00026	0.386865	0.000650331	3.9e-01
AKT3	1.67628	0	1.67619	0	1.00005	0.72258	0.000124487	7.2e-01
ALCAM	1.6798	0	1.70185	0	0.987042	0.0547945	-0.0324403	5.6e-02
ALDH1A1	1.67653	0	1.67774	0	0.999278	0.192145	-0.00178983	1.9e-01
ALDH2	1.67643	0	1.67704	0	0.999637	0.451849	-0.000900577	4.5e-01
ALDH3A1	1.67403	0	1.66464	0	1.00564	0.00434968	0.0139386	4.6e-03
ALDH5A1	1.67574	0	1.67198	0	1.00225	0.0226104	0.00557419	2.3e-02
ALMS1	1.67628	0	1.67684	0	0.999671	0.57949	-0.000816639	5.8e-01
ALPI	1.67695	0	1.67741	0	0.99973	0.419952	-0.000669609	4.2e-01
ALPP	1.678	0	1.65872	0	1.01163	2.9605e-08	0.0284423	5.2e-08
AMBN	1.67632	0	1.67626	0	1.00004	0.736002	0.000100111	7.4e-01
AMBP	1.66436	0	1.61031	0	1.03356	1.28836e-05	0.0813504	1.6e-05
AMDHD2	1.67626	0	1.67562	0	1.00038	0.74206	0.000943435	7.4e-01
AMFR	1.67615	0	1.67529	0	1.00051	0.689134	0.00126284	6.9e-01
AMIGO1	1.67613	0	1.67662	0	0.999707	0.547357	-0.000726425	5.5e-01
AMIGO2	1.67498	0	1.66207	0	1.00777	0.015537	0.0191294	1.6e-02
AMN	1.67629	0	1.67654	0	0.999853	0.826179	-0.000363921	8.3e-01
AMOT	1.67593	0	1.684	0	0.995207	0.0256611	-0.0119418	2.7e-02
AMOTL2	1.67688	0	1.67831	0	0.999151	0.434992	-0.00210423	4.4e-01
AMY1A_AMY1B_AMY1C	1.67931	0	1.68703	0	0.995425	0.000288036	-0.0113628	3.5e-04
AMY2A	1.6806	0	1.69229	0	0.993092	0.000163572	-0.0171759	2e-04
AMY2B	1.67999	0	1.69137	0	0.99327	0.000129555	-0.0167401	1.6e-04
ANG	1.67465	0	1.66302	0	1.00699	0.00778475	0.0172318	8e-03
ANGPT1	1.6772	0	1.6743	0	1.00173	0.0124053	0.00428279	1.3e-02
ANGPT2	1.67071	0	1.56801	0	1.0655	0	0.153122	0e+00
ANGPTL1	1.67298	0	1.65729	0	1.00947	0.000823245	0.0233111	9.1e-04
ANGPTL2	1.6758	0	1.67254	0	1.00195	0.514897	0.00482329	5.1e-01
ANGPTL3	1.6741	0	1.66284	0	1.00677	0.146626	0.0167072	1.5e-01
ANGPTL4	1.66858	0	1.63002	0	1.02365	1.68011e-05	0.0576677	2.1e-05
ANGPTL7	1.67826	0	1.68534	0	0.995798	0.222232	-0.0104407	2.2e-01
ANK2	1.67593	0	1.67534	0	1.00035	0.50941	0.000869606	5.1e-01
ANKMY2	1.67612	0	1.6759	0	1.00013	0.489031	0.000319627	4.9e-01
ANKRA2	1.67633	0	1.67666	0	0.9998	0.444232	-0.000496227	4.4e-01
ANKRD54	1.67622	0	1.67605	0	1.0001	0.554274	0.00025229	5.5e-01
ANP32C	1.67645	0	1.67704	0	0.99965	0.385077	-0.000868569	3.9e-01
ANPEP	1.67579	0	1.67137	0	1.00264	0.0965931	0.00653787	9.7e-02
ANXA1	1.67625	0	1.676	0	1.00015	0.782045	0.000376642	7.8e-01
ANXA10	1.67325	0	1.65798	0	1.00921	0.000109954	0.0226795	1.3e-04
ANXA11	1.67632	0	1.67567	0	1.00039	0.451202	0.000958918	4.5e-01
ANXA2	1.67547	0	1.67147	0	1.0024	0.14304	0.00592846	1.4e-01
ANXA3	1.67655	0	1.67599	0	1.00034	0.274066	0.000830617	2.7e-01
ANXA4	1.6763	0	1.676	0	1.00018	0.430903	0.000438383	4.3e-01
ANXA5	1.67726	0	1.68359	0	0.996246	0.208662	-0.00933182	2.1e-01
AOC1	1.67599	0	1.67671	0	0.999568	0.363991	-0.00107208	3.6e-01
AOC3	1.67442	0	1.66527	0	1.00549	0.109225	0.0135637	1.1e-01
AP1G2	1.6757	0	1.67459	0	1.00066	0.167579	0.00164034	1.7e-01
AP2B1	1.67624	0	1.67596	0	1.00017	0.6459	0.000416886	6.5e-01
AP3B1	1.67531	0	1.67286	0	1.00146	0.0841645	0.00362365	8.5e-02
AP3S2	1.67627	0	1.6757	0	1.00034	0.436004	0.000835796	4.4e-01
APBB1IP	1.67583	0	1.6724	0	1.00205	0.466977	0.00507158	4.7e-01
APCS	1.67523	0	1.67855	0	0.998025	0.0384603	-0.0049086	4e-02
APEX1	1.67608	0	1.67145	0	1.00277	0.153849	0.00685286	1.5e-01
APLP1	1.68111	0	1.69335	0	0.992772	2.71535e-07	-0.0179689	6e-07
APOA1	1.67578	0	1.67658	0	0.999519	0.22492	-0.00119354	2.3e-01
APOA2	1.67386	0	1.66077	0	1.00788	0.020776	0.019432	2.1e-02
APOA4	1.6787	0	1.68746	0	0.994806	0.0735897	-0.0129141	7.5e-02
APOB	1.67631	0	1.67516	0	1.00069	0.592192	0.00170145	5.9e-01
APOBR	1.67625	0	1.67593	0	1.00019	0.8903	0.000470306	8.9e-01
APOC1	1.67578	0	1.67651	0	0.999568	0.228459	-0.00107289	2.3e-01
APOD	1.67625	0	1.67639	0	0.999921	0.891377	-0.000195296	8.9e-01
APOE	1.67645	0	1.67752	0	0.999358	0.420284	-0.00159231	4.2e-01
APOF	1.67643	0	1.68186	0	0.996775	0.0160482	-0.00801815	1.7e-02
APOH	1.677	0	1.68084	0	0.997719	0.372176	-0.00566275	3.7e-01
APOL1	1.6762	0	1.67558	0	1.00037	0.819162	0.000922055	8.2e-01
APOM	1.67209	0	1.66879	0	1.00198	0.00792677	0.00490515	8.4e-03
APP	1.67576	0	1.66773	0	1.00482	0.0017352	0.0118849	1.9e-03
APPL2	1.67623	0	1.67626	0	0.999983	0.907123	-4.28062e-05	9.1e-01
APRT	1.67622	0	1.67617	0	1.00003	0.941876	7.69703e-05	9.4e-01
ARAF	1.67593	0	1.67502	0	1.00054	0.214365	0.00133504	2.1e-01
AREG	1.67058	0	1.57094	0	1.06342	0	0.148579	0e+00
ARF6	1.6763	0	1.67631	0	0.999993	0.900271	-1.75884e-05	9e-01
ARFIP1	1.67622	0	1.6759	0	1.00019	0.811683	0.000472122	8.1e-01
ARG1	1.67583	0	1.67829	0	0.998538	0.0211734	-0.00363139	2.2e-02
ARG2	1.67615	0	1.67674	0	0.999648	0.575908	-0.000872679	5.8e-01
ARHGAP1	1.6762	0	1.67746	0	0.99925	0.356672	-0.00186078	3.6e-01
ARHGAP25	1.67631	0	1.67751	0	0.999284	0.362958	-0.00177613	3.6e-01
ARHGAP30	1.67658	0	1.6783	0	0.998974	0.159596	-0.00254501	1.6e-01
ARHGAP45	1.6762	0	1.67615	0	1.00003	0.838651	7.49698e-05	8.4e-01
ARHGAP5	1.67626	0	1.67636	0	0.99994	0.906605	-0.000149792	9.1e-01
ARHGEF1	1.67608	0	1.67561	0	1.00027	0.613714	0.000681549	6.1e-01
ARHGEF10	1.67608	0	1.67619	0	0.999935	0.682476	-0.000161071	6.8e-01
ARHGEF12	1.67622	0	1.67627	0	0.999968	0.822141	-8.0358e-05	8.2e-01
ARHGEF5	1.67518	0	1.66938	0	1.00347	0.146858	0.00858139	1.5e-01
ARID3A	1.67662	0	1.67725	0	0.999625	0.323009	-0.000929922	3.2e-01
ARID4B	1.67672	0	1.67927	0	0.998482	0.0987753	-0.00376593	1e-01
ARL13B	1.6761	0	1.6761	0	0.999997	0.994482	-6.7309e-06	9.9e-01
ARL2BP	1.67621	0	1.67593	0	1.00016	0.704476	0.000407683	7e-01
ARMCX2	1.6765	0	1.67571	0	1.00047	0.197988	0.0011707	2e-01
ARNT	1.67652	0	1.67705	0	0.999685	0.383675	-0.000781387	3.8e-01
ARNTL	1.67645	0	1.67599	0	1.00027	0.337108	0.000676287	3.4e-01
ARSA	1.67487	0	1.66732	0	1.00453	0.0378397	0.0111866	3.8e-02
ARSB	1.67566	0	1.67061	0	1.00302	0.0216688	0.00747323	2.2e-02
ART3	1.69931	0	1.76341	0	0.963654	6.43929e-15	-0.0916517	1.2e-13
ART5	1.67641	0	1.67762	0	0.99928	0.23137	-0.001785	2.3e-01
ARTN	1.67632	0	1.67689	0	0.999658	0.758789	-0.000847521	7.6e-01
ASAH1	1.67379	0	1.66234	0	1.00689	0.000417943	0.0169971	4.7e-04
ASAH2	1.67621	0	1.67682	0	0.999639	0.301059	-0.000894077	3e-01
ASGR1	1.66323	0	1.60358	0	1.0372	2.80475e-10	0.0899346	9e-10
ASGR2	1.6684	0	1.63991	0	1.01737	2.24416e-05	0.0426234	3e-05
ASPN	1.67684	0	1.6855	0	0.994859	0.100241	-0.0128034	1e-01
ASPSCR1	1.67628	0	1.67632	0	0.999974	0.897002	-6.50952e-05	9e-01
ASRGL1	1.67625	0	1.67633	0	0.999954	0.751542	-0.000114676	7.5e-01
ASS1	1.6757	0	1.67335	0	1.0014	0.0325462	0.00346663	3.3e-02
ATF2	1.67664	0	1.67766	0	0.999393	0.295046	-0.00150538	3e-01
ATF4	1.6762	0	1.67521	0	1.00059	0.400936	0.00145789	4e-01
ATG16L1	1.67594	0	1.67508	0	1.00051	0.292472	0.00126876	2.9e-01
ATG4A	1.67624	0	1.67631	0	0.999954	0.868259	-0.000113633	8.7e-01
ATOX1	1.67553	0	1.66756	0	1.00478	0.000470144	0.0117977	5.2e-04
ATP1B1	1.67628	0	1.67585	0	1.00026	0.819023	0.000633729	8.2e-01
ATP1B2	1.67613	0	1.67539	0	1.00044	0.636295	0.00109371	6.4e-01
ATP1B3	1.67605	0	1.67486	0	1.00071	0.37711	0.00176672	3.8e-01
ATP1B4	1.67644	0	1.67567	0	1.00046	0.52973	0.00113364	5.3e-01
ATP2B4	1.67628	0	1.67644	0	0.999901	0.870441	-0.000244778	8.7e-01
ATP5F1D	1.6762	0	1.67682	0	0.999625	0.508553	-0.000928827	5.1e-01
ATP5IF1	1.6756	0	1.67319	0	1.00144	0.0248819	0.00356366	2.5e-02
ATP5PO	1.67603	0	1.67788	0	0.998896	0.0487443	-0.00274007	5e-02
ATP6AP2	1.67583	0	1.67163	0	1.00251	0.276857	0.00621338	2.8e-01
ATP6V1D	1.67605	0	1.67653	0	0.999712	0.312594	-0.000715222	3.1e-01
ATP6V1F	1.67649	0	1.67387	0	1.00156	0.0774297	0.00386159	7.8e-02
ATP6V1G1	1.67586	0	1.67453	0	1.0008	0.119254	0.00197588	1.2e-01
ATP6V1G2	1.67638	0	1.67599	0	1.00023	0.462589	0.000571272	4.6e-01
ATRAID	1.676	0	1.67506	0	1.00056	0.936074	0.00139598	9.4e-01
ATRN	1.67623	0	1.67637	0	0.999915	0.678232	-0.000209616	6.8e-01
ATXN10	1.67617	0	1.67582	0	1.00021	0.633051	0.000521873	6.3e-01
ATXN2	1.67584	0	1.67493	0	1.00054	0.392082	0.00134091	3.9e-01
ATXN2L	1.67616	0	1.67454	0	1.00096	0.0808199	0.0023894	8.1e-02
ATXN3	1.67625	0	1.67621	0	1.00002	0.941399	6.09497e-05	9.4e-01
AXIN1	1.67651	0	1.67691	0	0.999762	0.350019	-0.000590886	3.5e-01
AXL	1.67608	0	1.67467	0	1.00084	0.809669	0.00208615	8.1e-01
AZI2	1.67621	0	1.67619	0	1.00001	0.84006	2.79119e-05	8.4e-01
AZU1	1.67627	0	1.67357	0	1.00161	0.0597188	0.00398081	6e-02
B2M	1.66196	0	1.60713	0	1.03411	3.73035e-14	0.0828168	5.2e-13
B3GAT3	1.67624	0	1.67617	0	1.00004	0.959916	0.000100544	9.6e-01
B3GNT7	1.67515	0	1.66094	0	1.00855	0.0119876	0.0210431	1.2e-02
B4GALT1	1.66916	0	1.6307	0	1.02359	0.000844226	0.0574755	9e-04
B4GAT1	1.68421	0	1.70032	0	0.990524	3.668e-09	-0.0235494	1.3e-08
BABAM1	1.6763	0	1.67655	0	0.99985	0.606183	-0.000371635	6.1e-01
BACH1	1.67639	0	1.67617	0	1.00013	0.644259	0.000330415	6.4e-01
BAG3	1.6803	0	1.70532	0	0.985326	0.0022887	-0.0367831	2.6e-03
BAG4	1.67516	0	1.67233	0	1.00169	0.17695	0.00418881	1.8e-01
BAG6	1.676	0	1.67275	0	1.00195	0.121326	0.00482084	1.2e-01
BAIAP2	1.67585	0	1.66915	0	1.00401	0.000334085	0.00990937	3.8e-04
BAMBI	1.67126	0	1.6459	0	1.01541	0.00628964	0.0377815	6.5e-03
BANK1	1.67632	0	1.67671	0	0.999771	0.393115	-0.000567338	3.9e-01
BAP18	1.67604	0	1.67067	0	1.00321	0.15174	0.00793752	1.5e-01
BATF	1.67621	0	1.67591	0	1.00018	0.754103	0.000450887	7.5e-01
BAX	1.67545	0	1.66962	0	1.00349	0.00394799	0.00862543	4.2e-03
BCAM	1.67375	0	1.65904	0	1.00887	0.131702	0.0218297	1.3e-01
BCAN	1.68231	0	1.70941	0	0.984146	8.88178e-15	-0.0397205	4e-13
BCAT1	1.67465	0	1.66209	0	1.00756	4.58082e-05	0.0186262	5.6e-05
BCAT2	1.67636	0	1.67576	0	1.00036	0.519744	0.000886108	5.2e-01
BCHE	1.67509	0	1.6674	0	1.00461	0.00270036	0.0113906	2.9e-03
BCL2	1.67677	0	1.67929	0	0.998501	0.449131	-0.0037189	4.5e-01
BCL2L1	1.67628	0	1.67545	0	1.0005	0.191155	0.00123002	1.9e-01
BCL2L11	1.67467	0	1.6567	0	1.01085	0.00337654	0.0266449	3.5e-03
BCL2L15	1.67615	0	1.67562	0	1.00031	0.849324	0.0007768	8.5e-01
BCL7A	1.67631	0	1.67646	0	0.999907	0.829413	-0.000231555	8.3e-01
BCL7B	1.67674	0	1.67802	0	0.999234	0.103983	-0.00189829	1.1e-01
BCR	1.6765	0	1.67506	0	1.00086	0.0844966	0.00213098	8.5e-02
BDNF	1.67642	0	1.67436	0	1.00123	0.0567337	0.00303644	5.7e-02
BECN1	1.67608	0	1.67581	0	1.00016	0.49516	0.000403295	5e-01
BEX3	1.67623	0	1.6761	0	1.00008	0.844154	0.000192805	8.4e-01
BGLAP	1.67594	0	1.67402	0	1.00115	0.461008	0.00284651	4.6e-01
BGN	1.67659	0	1.67609	0	1.00029	0.427696	0.000724934	4.3e-01
BHLHE40	1.67635	0	1.67643	0	0.99995	0.774451	-0.00012436	7.7e-01
BHMT2	1.6763	0	1.67558	0	1.00043	0.719278	0.00106515	7.2e-01
BID	1.67648	0	1.67682	0	0.999799	0.474224	-0.00049898	4.7e-01
BIN2	1.67627	0	1.67638	0	0.999935	0.624971	-0.000160796	6.3e-01
BIRC2	1.6762	0	1.67599	0	1.00013	0.732725	0.000310529	7.3e-01
BLMH	1.67599	0	1.67451	0	1.00089	0.512998	0.00219346	5.1e-01
BLNK	1.67584	0	1.673	0	1.0017	0.449568	0.00420402	4.5e-01
BLOC1S2	1.67625	0	1.67626	0	0.999994	0.990095	-1.5208e-05	9.9e-01
BLOC1S3	1.67615	0	1.67612	0	1.00002	0.838218	5.32514e-05	8.4e-01
BLVRB	1.67634	0	1.67631	0	1.00002	0.845233	5.00164e-05	8.5e-01
BMP10	1.67472	0	1.66599	0	1.00524	0.122377	0.0129265	1.2e-01
BMP4	1.67673	0	1.68145	0	0.997196	0.25548	-0.00696592	2.6e-01
BMP6	1.67578	0	1.66467	0	1.00668	0.0476177	0.016451	4.8e-02
BMPER	1.67283	0	1.65139	0	1.01298	0.000896147	0.0318589	9.7e-04
BNIP2	1.67611	0	1.67358	0	1.00151	0.114609	0.00373574	1.2e-01
BNIP3L	1.67463	0	1.6672	0	1.00446	0.0232307	0.0110111	2.4e-02
BOC	1.67663	0	1.69776	0	0.987552	0.000903721	-0.0312327	1.1e-03
BOLA1	1.67567	0	1.67021	0	1.00327	0.0299997	0.00807553	3e-02
BPIFA2	1.67432	0	1.67139	0	1.00175	0.0166736	0.00434859	1.7e-02
BPIFB1	1.67496	0	1.66456	0	1.00625	0.000276096	0.0154017	3.1e-04
BPIFB2	1.67608	0	1.67492	0	1.0007	0.832407	0.00172267	8.3e-01
BRAP	1.67627	0	1.67626	0	1.00001	0.917906	2.24176e-05	9.2e-01
BRD1	1.67637	0	1.67737	0	0.999404	0.397069	-0.0014775	4e-01
BRD2	1.67614	0	1.67516	0	1.00058	0.524994	0.00144426	5.3e-01
BRD3	1.67633	0	1.67567	0	1.00039	0.599784	0.000975612	6e-01
BRDT	1.6761	0	1.67571	0	1.00023	0.497513	0.000573257	5e-01
BRK1	1.67415	0	1.65416	0	1.01208	4.6061e-05	0.0296413	5.5e-05
BRME1	1.67637	0	1.67581	0	1.00033	0.6097	0.000820891	6.1e-01
BRSK2	1.67625	0	1.67631	0	0.999962	0.906822	-9.36033e-05	9.1e-01
BSG	1.67219	0	1.65575	0	1.00993	0.258906	0.0244627	2.6e-01
BSND	1.67693	0	1.67754	0	0.999634	0.255095	-0.000906145	2.6e-01
BST1	1.67671	0	1.68108	0	0.997405	0.0317637	-0.0064454	3.3e-02
BST2	1.67018	0	1.63416	0	1.02204	1.11022e-15	0.0537439	2.1e-14
BTC	1.67608	0	1.67604	0	1.00002	0.949463	5.36352e-05	9.5e-01
BTD	1.67575	0	1.67196	0	1.00227	0.251158	0.0056098	2.5e-01
BTLA	1.67599	0	1.67701	0	0.999392	0.141381	-0.00150857	1.4e-01
BTN1A1	1.67625	0	1.67621	0	1.00003	0.952851	6.52078e-05	9.5e-01
BTN2A1	1.67432	0	1.66533	0	1.00539	0.590755	0.0133219	5.9e-01
BTN3A2	1.665	0	1.62671	0	1.02354	3.64157e-08	0.0575762	7.9e-08
BTNL10	1.6762	0	1.67665	0	0.999734	0.634759	-0.0006593	6.3e-01
C19orf12	1.67637	0	1.67731	0	0.999439	0.689115	-0.00139075	6.9e-01
C1GALT1C1	1.67612	0	1.67355	0	1.00154	0.222391	0.00380939	2.2e-01
C1QA	1.67329	0	1.65753	0	1.0095	0.00617019	0.0233938	6.4e-03
C1QBP	1.67596	0	1.67509	0	1.00052	0.244555	0.00128593	2.5e-01
C1QL2	1.67597	0	1.67619	0	0.999869	0.52057	-0.000323747	5.2e-01
C1QTNF1	1.67596	0	1.67027	0	1.00341	0.118692	0.0084183	1.2e-01
C1QTNF5	1.67615	0	1.67345	0	1.00161	0.242922	0.0039873	2.4e-01
C1QTNF6	1.67625	0	1.67597	0	1.00017	0.941871	0.000409569	9.4e-01
C1QTNF9	1.67747	0	1.68393	0	0.996164	0.0364968	-0.00953437	3.7e-02
C1R	1.67628	0	1.6756	0	1.0004	0.62355	0.000997945	6.2e-01
C1RL	1.67525	0	1.67109	0	1.00249	0.00500388	0.00615695	5.3e-03
C1S	1.67617	0	1.67246	0	1.00222	0.0864602	0.00549214	8.7e-02
C2	1.67612	0	1.67562	0	1.0003	0.846895	0.000744414	8.5e-01
C2CD2L	1.67635	0	1.67685	0	0.999704	0.840077	-0.000734404	8.4e-01
C2orf69	1.6761	0	1.67586	0	1.00014	0.472362	0.000356174	4.7e-01
C3	1.6763	0	1.6759	0	1.00024	0.382482	0.000590815	3.8e-01
C4BPB	1.67448	0	1.66395	0	1.00633	0.00379777	0.0156164	4e-03
C5	1.67534	0	1.67407	0	1.00076	0.0948987	0.00187812	9.6e-02
C7	1.66923	0	1.64493	0	1.01478	7.32782e-09	0.0363167	1.8e-08
C7orf50	1.67626	0	1.67587	0	1.00023	0.827138	0.000573873	8.3e-01
C8B	1.67636	0	1.67651	0	0.999909	0.591947	-0.000226152	5.9e-01
C9	1.6755	0	1.66315	0	1.00743	9.58734e-05	0.0182855	1.1e-04
C9orf40	1.6762	0	1.67643	0	0.999865	0.500602	-0.000333465	5e-01
CA1	1.67668	0	1.67751	0	0.999505	0.17939	-0.00122666	1.8e-01
CA11	1.67621	0	1.67634	0	0.999917	0.881738	-0.000205677	8.8e-01
CA12	1.67604	0	1.67471	0	1.00079	0.916278	0.00196878	9.2e-01
CA13	1.67603	0	1.67597	0	1.00003	0.854193	8.35402e-05	8.5e-01
CA14	1.69227	0	1.75745	0	0.96291	0	-0.0941593	2.2e-16
CA2	1.67625	0	1.67624	0	1	0.994132	9.18619e-06	9.9e-01
CA3	1.67677	0	1.67847	0	0.998985	0.716141	-0.00251809	7.2e-01
CA4	1.67669	0	1.67936	0	0.998414	0.686676	-0.00393652	6.9e-01
CA5A	1.67409	0	1.66517	0	1.00535	0.0106111	0.0132242	1.1e-02
CA6	1.67254	0	1.66574	0	1.00408	0.000807962	0.0101116	8.5e-04
CA7	1.67618	0	1.67751	0	0.999211	0.137173	-0.00195766	1.4e-01
CA8	1.67698	0	1.67615	0	1.00049	0.168352	0.00121731	1.7e-01
CA9	1.67394	0	1.66408	0	1.00592	0.0638576	0.0146207	6.4e-02
CABP2	1.67634	0	1.6759	0	1.00026	0.608987	0.000648105	6.1e-01
CACNA1C	1.67638	0	1.67752	0	0.999319	0.336216	-0.00168946	3.4e-01
CACNA1H	1.67616	0	1.67564	0	1.00031	0.349253	0.000776612	3.5e-01
CACNB1	1.67656	0	1.6773	0	0.999557	0.531413	-0.00109818	5.3e-01
CACNB3	1.67597	0	1.67475	0	1.00073	0.368402	0.00181011	3.7e-01
CACYBP	1.67586	0	1.67529	0	1.00034	0.26489	0.000842084	2.7e-01
CADPS	1.67628	0	1.67634	0	0.999963	0.944335	-9.27925e-05	9.4e-01
CALB1	1.67694	0	1.6807	0	0.997767	0.640346	-0.00554459	6.4e-01
CALB2	1.67864	0	1.68534	0	0.996028	0.124288	-0.0098649	1.3e-01
CALCA	1.67182	0	1.64375	0	1.01707	1.09729e-05	0.0417754	1.4e-05
CALCB	1.67517	0	1.66902	0	1.00368	0.457308	0.00910725	4.6e-01
CALCOCO1	1.67626	0	1.67627	0	0.999996	0.922211	-1.10419e-05	9.2e-01
CALCOCO2	1.67569	0	1.67463	0	1.00063	0.194162	0.00156957	1.9e-01
CALY	1.67625	0	1.67452	0	1.00103	0.250957	0.00255512	2.5e-01
CAMKK1	1.67584	0	1.67222	0	1.00216	0.18663	0.00535543	1.9e-01
CAMLG	1.67698	0	1.67802	0	0.999378	0.176296	-0.0015413	1.8e-01
CAMSAP1	1.67612	0	1.67649	0	0.999782	0.406632	-0.000540812	4.1e-01
CANT1	1.6723	0	1.65408	0	1.01102	0.0190878	0.0271052	1.9e-02
CAPG	1.67166	0	1.64841	0	1.01411	0.00210414	0.0346226	2.2e-03
CAPN3	1.67628	0	1.67205	0	1.00253	0.133673	0.00624769	1.3e-01
CAPS	1.67648	0	1.678	0	0.999094	0.482749	-0.00224691	4.8e-01
CARHSP1	1.67635	0	1.67748	0	0.999327	0.143515	-0.00166873	1.4e-01
CASC3	1.67597	0	1.67494	0	1.00062	0.301411	0.00152736	3e-01
CASP1	1.67575	0	1.67209	0	1.00219	0.0958228	0.00542554	9.6e-02
CASP10	1.67626	0	1.67508	0	1.0007	0.459549	0.00174543	4.6e-01
CASP2	1.67647	0	1.67677	0	0.99982	0.466355	-0.000445557	4.7e-01
CASP3	1.67635	0	1.6758	0	1.00033	0.283773	0.000807775	2.8e-01
CASP4	1.67621	0	1.67611	0	1.00006	0.845299	0.000141047	8.5e-01
CASP7	1.67621	0	1.67594	0	1.00016	0.750567	0.000387505	7.5e-01
CASP8	1.67618	0	1.67583	0	1.00021	0.846131	0.000520389	8.5e-01
CASP9	1.67637	0	1.67656	0	0.999886	0.757783	-0.00028153	7.6e-01
CASQ2	1.6763	0	1.67665	0	0.999788	0.62282	-0.000525841	6.2e-01
CAT	1.67638	0	1.67586	0	1.00031	0.306926	0.000776424	3.1e-01
CBLIF	1.67616	0	1.67577	0	1.00024	0.860593	0.000585231	8.6e-01
CBLN1	1.67615	0	1.67573	0	1.00025	0.567024	0.000616382	5.7e-01
CBLN4	1.67606	0	1.68488	0	0.994765	1.20202e-05	-0.0130468	1.9e-05
CBS	1.67625	0	1.67631	0	0.999967	0.939728	-8.1032e-05	9.4e-01
CBX2	1.67635	0	1.67648	0	0.999923	0.847598	-0.00018989	8.5e-01
CC2D1A	1.67607	0	1.67494	0	1.00067	0.247656	0.00166758	2.5e-01
CCAR2	1.67643	0	1.67543	0	1.0006	0.596636	0.00147882	6e-01
CCDC134	1.67544	0	1.67205	0	1.00203	0.0334295	0.00501812	3.4e-02
CCDC28A	1.67624	0	1.67625	0	0.999992	0.956147	-1.92997e-05	9.6e-01
CCDC50	1.67623	0	1.67584	0	1.00023	0.836805	0.00057292	8.4e-01
CCDC80	1.67093	0	1.64343	0	1.01673	0.0162351	0.0409899	1.6e-02
CCER2	1.68176	0	1.7043	0	0.986776	0.000188135	-0.0330593	2.3e-04
CCL11	1.67273	0	1.65002	0	1.01376	3.34556e-06	0.0337597	4.7e-06
CCL13	1.67577	0	1.67105	0	1.00283	0.238215	0.00699315	2.4e-01
CCL14	1.67023	0	1.63315	0	1.02271	1.1291e-06	0.0553261	1.6e-06
CCL15	1.66878	0	1.6267	0	1.02587	3e-06	0.0629189	4.1e-06
CCL16	1.67347	0	1.66012	0	1.00804	0.0182446	0.0198302	1.9e-02
CCL17	1.67374	0	1.64408	0	1.01804	8.96134e-09	0.0440265	1.8e-08
CCL18	1.67313	0	1.64507	0	1.01706	2.21175e-06	0.0416874	3e-06
CCL19	1.67646	0	1.67129	0	1.0031	0.0330458	0.00765591	3.3e-02
CCL2	1.67648	0	1.67739	0	0.999457	0.837244	-0.00134549	8.4e-01
CCL20	1.67115	0	1.65166	0	1.0118	4.95665e-06	0.0290292	7.1e-06
CCL21	1.67533	0	1.64671	0	1.01738	8.37583e-07	0.0423854	1.2e-06
CCL22	1.67388	0	1.64824	0	1.01556	3.9994e-06	0.038054	5.3e-06
CCL23	1.66838	0	1.63493	0	1.02046	9.47994e-06	0.0500432	1.3e-05
CCL24	1.67657	0	1.67095	0	1.00336	0.0137497	0.00830361	1.4e-02
CCL25	1.67231	0	1.65752	0	1.00892	0.00433974	0.0219991	4.6e-03
CCL26	1.67624	0	1.67416	0	1.00125	0.304779	0.00308274	3e-01
CCL27	1.67246	0	1.65745	0	1.00906	0.000692536	0.0223249	7.7e-04
CCL28	1.6755	0	1.66455	0	1.00657	0.000741142	0.0161985	8.1e-04
CCL3	1.66733	0	1.63705	0	1.0185	6.69212e-08	0.045384	1.4e-07
CCL4	1.67638	0	1.66605	0	1.0062	0.000741809	0.015273	8e-04
CCL5	1.67613	0	1.66577	0	1.00622	2.62556e-05	0.0153253	3.2e-05
CCL7	1.6669	0	1.6239	0	1.02648	2.46936e-12	0.0644777	1.5e-11
CCL8	1.6745	0	1.65928	0	1.00917	0.000235613	0.0225691	2.7e-04
CCN1	1.67587	0	1.65863	0	1.0104	0.000524293	0.0255116	5.6e-04
CCN2	1.67626	0	1.6649	0	1.00682	0.000151588	0.0167944	1.7e-04
CCN3	1.66959	0	1.63382	0	1.02189	0.0472674	0.05342	4.7e-02
CCN4	1.67325	0	1.64982	0	1.0142	0.0301735	0.0348009	3e-02
CCN5	1.67499	0	1.66776	0	1.00433	0.508863	0.0107037	5.1e-01
CCND2	1.67646	0	1.67905	0	0.998456	0.075434	-0.00383362	7.7e-02
CCNE1	1.67645	0	1.67704	0	0.999651	0.507019	-0.000864889	5.1e-01
CCS	1.67651	0	1.67565	0	1.00051	0.209221	0.00126964	2.1e-01
CCT5	1.6764	0	1.67478	0	1.00097	0.145918	0.00239623	1.5e-01
CD101	1.6763	0	1.67689	0	0.99965	0.661986	-0.000867947	6.6e-01
CD109	1.67826	0	1.69923	0	0.987661	6.55453e-05	-0.0309125	9e-05
CD14	1.66791	0	1.62942	0	1.02363	7.71786e-07	0.057638	1.2e-06
CD160	1.67225	0	1.65774	0	1.00875	0.0997546	0.0215817	1e-01
CD163	1.67272	0	1.65231	0	1.01235	0.00181524	0.030334	1.9e-03
CD164	1.67683	0	1.68061	0	0.99775	0.410515	-0.00558612	4.1e-01
CD164L2	1.67626	0	1.67634	0	0.999954	0.938269	-0.000113417	9.4e-01
CD177	1.67702	0	1.68222	0	0.996909	0.0690773	-0.00768125	7e-02
CD1C	1.67541	0	1.68536	0	0.994094	2.93531e-05	-0.0147366	4.3e-05
CD2	1.67562	0	1.673	0	1.00157	0.111073	0.00388324	1.1e-01
CD200	1.68487	0	1.72846	0	0.974784	1.17762e-07	-0.0636385	2.8e-07
CD200R1	1.67908	0	1.6909	0	0.993011	0.000260453	-0.0174014	3.2e-04
CD207	1.67535	0	1.67219	0	1.00189	0.531642	0.00468593	5.3e-01
CD209	1.67707	0	1.68097	0	0.997677	0.221993	-0.00576802	2.2e-01
CD22	1.67688	0	1.68229	0	0.996785	0.22308	-0.00799114	2.2e-01
CD226	1.67613	0	1.67479	0	1.0008	0.0852506	0.00197454	8.6e-02
CD244	1.67729	0	1.68205	0	0.997167	0.345788	-0.0070353	3.5e-01
CD248	1.68032	0	1.70983	0	0.982741	0.00035018	-0.0433767	4.4e-04
CD27	1.65398	0	1.56363	0	1.05778	1.86674e-10	0.138155	6.4e-10
CD274	1.66169	0	1.60271	0	1.0368	2.04077e-11	0.0891376	9.8e-11
CD276	1.67194	0	1.64665	0	1.01536	0.0311089	0.037635	3.1e-02
CD28	1.67451	0	1.66496	0	1.00574	0.250632	0.0141671	2.5e-01
CD2AP	1.67662	0	1.67545	0	1.0007	0.10747	0.00173505	1.1e-01
CD300A	1.66923	0	1.63897	0	1.01846	0.000517937	0.0452185	5.8e-04
CD300C	1.66856	0	1.6339	0	1.02121	0.00668828	0.051846	6.9e-03
CD300E	1.65544	0	1.55608	0	1.06385	1.77591e-12	0.151598	9.6e-12
CD300LF	1.66946	0	1.63792	0	1.01926	0.000192132	0.047121	2.2e-04
CD300LG	1.68319	0	1.72486	0	0.975845	0.00401612	-0.060984	4.5e-03
CD302	1.65067	0	1.5342	0	1.07592	0	0.179007	0e+00
CD33	1.67618	0	1.67247	0	1.00222	0.214691	0.00548267	2.1e-01
CD34	1.68644	0	1.75092	0	0.963175	0	-0.0939305	0e+00
CD36	1.67532	0	1.66849	0	1.00409	0.0107138	0.0101146	1.1e-02
CD38	1.66864	0	1.6428	0	1.01573	0.00376928	0.0386381	4e-03
CD3D	1.67641	0	1.67721	0	0.999523	0.571279	-0.00118369	5.7e-01
CD3E	1.67558	0	1.67814	0	0.998476	0.0277688	-0.00378603	2.9e-02
CD3G	1.67624	0	1.67634	0	0.999943	0.740695	-0.000140622	7.4e-01
CD4	1.66878	0	1.62636	0	1.02608	2.64792e-09	0.0634281	6.4e-09
CD40	1.67176	0	1.65338	0	1.01112	8.56437e-06	0.0273646	1.2e-05
CD40LG	1.67621	0	1.67027	0	1.00356	0.00165933	0.00878688	1.8e-03
CD46	1.67667	0	1.67838	0	0.998987	0.874107	-0.00251349	8.7e-01
CD48	1.67175	0	1.65181	0	1.01207	0.0100636	0.0296768	1e-02
CD5	1.67417	0	1.66587	0	1.00498	0.317771	0.0123103	3.2e-01
CD55	1.68671	0	1.72965	0	0.97517	0.000548226	-0.0625411	6.6e-04
CD58	1.68419	0	1.73054	0	0.973213	1.81279e-08	-0.0677527	5.4e-08
CD59	1.66379	0	1.61054	0	1.03307	0.00157329	0.0802271	1.6e-03
CD5L	1.67515	0	1.67132	0	1.0023	0.22591	0.00568398	2.3e-01
CD6	1.67677	0	1.67815	0	0.999174	0.222174	-0.00204887	2.2e-01
CD63	1.67604	0	1.67361	0	1.00146	0.041062	0.00360277	4.2e-02
CD69	1.67602	0	1.67605	0	0.999982	0.954261	-4.52922e-05	9.5e-01
CD7	1.67171	0	1.65677	0	1.00902	0.00114502	0.0222477	1.3e-03
CD70	1.67693	0	1.68321	0	0.996266	0.457446	-0.0092841	4.6e-01
CD72	1.67422	0	1.66357	0	1.0064	0.163215	0.0157982	1.6e-01
CD74	1.6604	0	1.57751	0	1.05254	2.12919e-10	0.125513	6.1e-10
CD79B	1.66502	0	1.61076	0	1.03368	0.000239949	0.0815856	2.6e-04
CD80	1.6643	0	1.60514	0	1.03686	2.44249e-14	0.0890633	3e-13
CD82	1.67611	0	1.6766	0	0.999704	0.505353	-0.000734257	5.1e-01
CD83	1.6643	0	1.6124	0	1.03219	4.96999e-05	0.0781326	5.9e-05
CD84	1.67604	0	1.67554	0	1.0003	0.476567	0.000751386	4.8e-01
CD86	1.67625	0	1.67632	0	0.999963	0.969346	-9.24908e-05	9.7e-01
CD8A	1.67641	0	1.67733	0	0.999448	0.504808	-0.00136764	5.1e-01
CD93	1.68078	0	1.70979	0	0.983033	0.0880793	-0.0426122	9e-02
CD99	1.67729	0	1.68301	0	0.996604	0.671945	-0.00843991	6.7e-01
CD99L2	1.66858	0	1.63658	0	1.01955	0.000163612	0.0478631	1.9e-04
CDA	1.67659	0	1.68071	0	0.997545	0.0357495	-0.00609923	3.7e-02
CDAN1	1.6762	0	1.67627	0	0.99996	0.871621	-9.96642e-05	8.7e-01
CDC123	1.67609	0	1.67591	0	1.00011	0.739723	0.000277955	7.4e-01
CDC25A	1.67646	0	1.67728	0	0.999509	0.222528	-0.00121809	2.2e-01
CDC26	1.67543	0	1.67437	0	1.00063	0.212456	0.00155856	2.1e-01
CDC27	1.67674	0	1.67613	0	1.00036	0.244542	0.000898848	2.4e-01
CDC37	1.67629	0	1.67488	0	1.00084	0.195224	0.00208267	2e-01
CDC42BPB	1.67587	0	1.67578	0	1.00006	0.691348	0.000140351	6.9e-01
CDCP1	1.66537	0	1.60274	0	1.03908	0	0.0941327	8.9e-16
CDH1	1.67641	0	1.67714	0	0.999566	0.932562	-0.00107564	9.3e-01
CDH15	1.67968	0	1.69772	0	0.989373	0.00242268	-0.0265448	2.7e-03
CDH17	1.67654	0	1.68058	0	0.997593	0.140702	-0.0059788	1.4e-01
CDH2	1.67103	0	1.63103	0	1.02452	2.44582e-06	0.0595979	3.3e-06
CDH22	1.67646	0	1.67751	0	0.999373	0.37865	-0.00155561	3.8e-01
CDH23	1.67562	0	1.67944	0	0.997724	0.0125073	-0.00565709	1.3e-02
CDH3	1.68422	0	1.74232	0	0.966654	9.58757e-05	-0.0849141	1.4e-04
CDH4	1.67586	0	1.67482	0	1.00062	0.287305	0.00154806	2.9e-01
CDH5	1.6828	0	1.73071	0	0.972323	1.11211e-06	-0.0701531	2.3e-06
CDH6	1.67923	0	1.70433	0	0.985272	0.0112947	-0.0369568	1.2e-02
CDHR1	1.677	0	1.68928	0	0.992733	0.000488852	-0.0181336	5.9e-04
CDHR2	1.67569	0	1.67401	0	1.001	0.228743	0.00248065	2.3e-01
CDHR5	1.67487	0	1.67199	0	1.00173	0.0168242	0.00427439	1.7e-02
CDK1	1.6762	0	1.67593	0	1.00016	0.888102	0.000401459	8.9e-01
CDK5RAP3	1.67604	0	1.6753	0	1.00044	0.26833	0.0010978	2.7e-01
CDKL5	1.67636	0	1.67734	0	0.999413	0.469796	-0.001455	4.7e-01
CDKN1A	1.67621	0	1.67425	0	1.00117	0.0999444	0.00289037	1e-01
CDKN2D	1.67631	0	1.67648	0	0.999898	0.58559	-0.000252849	5.9e-01
CDNF	1.6776	0	1.68271	0	0.996968	0.566512	-0.00753047	5.7e-01
CDON	1.67637	0	1.71291	0	0.978673	2.91384e-09	-0.0540108	1.3e-08
CDSN	1.67631	0	1.67656	0	0.999854	0.974332	-0.00036282	9.7e-01
CEACAM1	1.67446	0	1.66751	0	1.00417	0.000188337	0.0103098	2.1e-04
CEACAM16	1.67422	0	1.67999	0	0.996566	0.000503345	-0.00855573	6.2e-04
CEACAM18	1.67663	0	1.67701	0	0.999772	0.373185	-0.000564068	3.7e-01
CEACAM19	1.67534	0	1.6726	0	1.00163	0.62673	0.00404808	6.3e-01
CEACAM20	1.67612	0	1.67548	0	1.00038	0.71062	0.000950951	7.1e-01
CEACAM21	1.67528	0	1.6669	0	1.00503	0.0546047	0.0124047	5.5e-02
CEACAM3	1.67625	0	1.67637	0	0.999927	0.948049	-0.000181961	9.5e-01
CEACAM5	1.67888	0	1.6526	0	1.01591	3.70092e-10	0.0387196	9e-10
CEACAM6	1.67393	0	1.63948	0	1.02102	1.13243e-14	0.0511281	1.2e-13
CEACAM8	1.67202	0	1.64644	0	1.01553	3.52876e-08	0.0380518	6.9e-08
CEBPA	1.67612	0	1.6748	0	1.00079	0.541575	0.00195218	5.4e-01
CEBPB	1.67624	0	1.68022	0	0.997636	0.208766	-0.00587259	2.1e-01
CELA2A	1.6762	0	1.67464	0	1.00093	0.401976	0.00230133	4e-01
CELA3A	1.67635	0	1.67541	0	1.00056	0.271325	0.0013859	2.7e-01
CELSR2	1.68111	0	1.70345	0	0.986883	0.00101508	-0.032805	1.2e-03
CEMIP2	1.67624	0	1.67648	0	0.999853	0.843899	-0.000363611	8.4e-01
CEND1	1.67671	0	1.67832	0	0.999042	0.329342	-0.00237697	3.3e-01
CENPF	1.67639	0	1.67633	0	1.00003	0.745731	7.66119e-05	7.5e-01
CENPJ	1.67666	0	1.6766	0	1.00003	0.779648	8.14585e-05	7.8e-01
CEP112	1.67617	0	1.67467	0	1.00089	0.278774	0.00221272	2.8e-01
CEP152	1.67622	0	1.6767	0	0.999709	0.637172	-0.000722045	6.4e-01
CEP164	1.67625	0	1.67632	0	0.999962	0.960137	-9.37848e-05	9.6e-01
CEP170	1.67607	0	1.67581	0	1.00016	0.448897	0.000386118	4.5e-01
CEP20	1.67597	0	1.67274	0	1.00193	0.0343148	0.00477906	3.5e-02
CEP290	1.67629	0	1.67675	0	0.999727	0.334426	-0.000676249	3.4e-01
CEP350	1.67625	0	1.6762	0	1.00003	0.963009	6.56872e-05	9.6e-01
CEP43	1.67628	0	1.67583	0	1.00027	0.407606	0.000662306	4.1e-01
CEP85	1.67646	0	1.676	0	1.00028	0.314622	0.000691482	3.1e-01
CERT	1.67638	0	1.67584	0	1.00032	0.321557	0.000785412	3.2e-01
CES1	1.67625	0	1.67624	0	1	0.982856	4.46379e-06	9.8e-01
CES2	1.67627	0	1.67631	0	0.999975	0.983864	-6.28642e-05	9.8e-01
CES3	1.67455	0	1.67195	0	1.00156	0.0291513	0.00385712	3e-02
CETN2	1.67589	0	1.67471	0	1.0007	0.148748	0.00174546	1.5e-01
CETN3	1.67572	0	1.67573	0	0.999993	0.97541	-1.68616e-05	9.8e-01
CFB	1.67599	0	1.67656	0	0.999656	0.374624	-0.000852335	3.8e-01
CFC1	1.67602	0	1.67501	0	1.00061	0.841665	0.00150161	8.4e-01
CFH	1.67587	0	1.67289	0	1.00178	0.0204373	0.00441166	2.1e-02
CFHR2	1.6751	0	1.66996	0	1.00308	0.0072594	0.00761345	7.6e-03
CFHR4	1.67614	0	1.6745	0	1.00098	0.0946786	0.00243645	9.5e-02
CFHR5	1.67251	0	1.66581	0	1.00402	0.000202238	0.00995892	2.4e-04
CFI	1.67547	0	1.67246	0	1.0018	0.0151867	0.00445546	1.6e-02
CFP	1.67579	0	1.67182	0	1.00237	0.0145449	0.0058706	1.5e-02
CGA	1.67488	0	1.6689	0	1.00358	0.210876	0.00886366	2.1e-01
CGB3_CGB5_CGB8	1.67639	0	1.67511	0	1.00077	0.500703	0.00189484	5e-01
CGN	1.67621	0	1.67597	0	1.00015	0.875919	0.000363087	8.8e-01
CGREF1	1.67549	0	1.67187	0	1.00217	0.709332	0.00536683	7.1e-01
CHAC2	1.67627	0	1.67588	0	1.00024	0.740808	0.00058254	7.4e-01
CHAD	1.67785	0	1.68662	0	0.9948	0.000359794	-0.0129383	4.3e-04
CHCHD10	1.6524	0	1.56458	0	1.05613	2.66454e-15	0.134604	6.8e-14
CHCHD6	1.67164	0	1.64955	0	1.01339	6.49206e-05	0.0328867	7.8e-05
CHEK2	1.67632	0	1.67653	0	0.999879	0.512792	-0.00030019	5.1e-01
CHGA	1.66671	0	1.62489	0	1.02574	2.23377e-13	0.062736	2e-12
CHGB	1.67818	0	1.68735	0	0.994561	0.391556	-0.0135317	3.9e-01
CHI3L1	1.65929	0	1.60142	0	1.03614	6.66134e-16	0.0877798	1.9e-14
CHIT1	1.67575	0	1.6736	0	1.00128	0.403666	0.00318152	4e-01
CHL1	1.67755	0	1.69552	0	0.989403	0.00169801	-0.0265172	2e-03
CHM	1.67615	0	1.67584	0	1.00019	0.518026	0.00045874	5.2e-01
CHMP1A	1.67631	0	1.67559	0	1.00043	0.214953	0.00107145	2.2e-01
CHMP6	1.67616	0	1.67608	0	1.00004	0.715165	0.000106197	7.2e-01
CHP1	1.67662	0	1.67711	0	0.999708	0.374322	-0.00072326	3.7e-01
CHRDL1	1.66582	0	1.60816	0	1.03585	0.00029194	0.0865935	3.1e-04
CHRDL2	1.67622	0	1.71068	0	0.979857	5.23756e-05	-0.0509569	8e-05
CHRM1	1.67619	0	1.67667	0	0.999712	0.741154	-0.000714085	7.4e-01
CIAPIN1	1.67602	0	1.67399	0	1.00122	0.155482	0.00301056	1.6e-01
CILP	1.67469	0	1.66516	0	1.00572	0.0159274	0.0141214	1.6e-02
CINP	1.67612	0	1.67675	0	0.999623	0.356249	-0.000935009	3.6e-01
CIRBP	1.67575	0	1.67467	0	1.00064	0.231231	0.00159765	2.3e-01
CIT	1.6759	0	1.67105	0	1.0029	0.015773	0.00717315	1.6e-02
CKAP4	1.65796	0	1.57133	0	1.05513	2.40933e-07	0.131667	3.7e-07
CKB	1.66344	0	1.60138	0	1.03876	8.82405e-13	0.0935463	5.9e-12
CKMT1A_CKMT1B	1.67614	0	1.67437	0	1.00106	0.153944	0.00261334	1.5e-01
CLASP1	1.67613	0	1.67536	0	1.00046	0.372455	0.00115069	3.7e-01
CLC	1.67493	0	1.67033	0	1.00276	0.309611	0.00682296	3.1e-01
CLEC10A	1.67577	0	1.67312	0	1.00158	0.76683	0.00391293	7.7e-01
CLEC11A	1.67545	0	1.66509	0	1.00622	0.0134512	0.0153358	1.4e-02
CLEC12A	1.6756	0	1.67262	0	1.00178	0.418067	0.00440293	4.2e-01
CLEC14A	1.6748	0	1.6673	0	1.00449	0.662339	0.0111062	6.6e-01
CLEC1A	1.67934	0	1.69295	0	0.991958	0.266464	-0.0200407	2.7e-01
CLEC1B	1.67589	0	1.67391	0	1.00118	0.0370678	0.00292495	3.8e-02
CLEC2L	1.67632	0	1.67728	0	0.999424	0.347351	-0.00142794	3.5e-01
CLEC3B	1.67491	0	1.6779	0	0.998217	0.0860308	-0.0044339	8.8e-02
CLEC4A	1.67649	0	1.68134	0	0.997115	0.00968213	-0.00716989	1e-02
CLEC4C	1.67636	0	1.67726	0	0.999464	0.599091	-0.00132851	6e-01
CLEC4D	1.67014	0	1.63592	0	1.02092	6.27686e-09	0.0510663	1.4e-08
CLEC4G	1.67667	0	1.67436	0	1.00138	0.317114	0.00341798	3.2e-01
CLEC4M	1.676	0	1.67419	0	1.00108	0.297915	0.00267905	3e-01
CLEC5A	1.66687	0	1.62773	0	1.02404	8.27638e-07	0.0586887	1.3e-06
CLEC6A	1.66918	0	1.63573	0	1.02045	3.6241e-08	0.049981	7.3e-08
CLEC7A	1.67139	0	1.65343	0	1.01086	0.0259273	0.0267529	2.6e-02
CLGN	1.67452	0	1.66461	0	1.00595	0.00297994	0.0146923	3.2e-03
CLIC5	1.6754	0	1.66955	0	1.0035	0.0685862	0.00865351	6.9e-02
CLINT1	1.67619	0	1.67645	0	0.999844	0.635113	-0.000386569	6.4e-01
CLIP2	1.67624	0	1.67649	0	0.999849	0.468378	-0.000373322	4.7e-01
CLMP	1.6792	0	1.6936	0	0.991498	0.428829	-0.0211989	4.3e-01
CLNS1A	1.67624	0	1.67622	0	1.00001	0.950901	2.9492e-05	9.5e-01
CLPP	1.67614	0	1.67524	0	1.00054	0.344749	0.00132648	3.5e-01
CLPS	1.67559	0	1.67281	0	1.00167	0.202829	0.00412299	2e-01
CLSPN	1.67653	0	1.67747	0	0.999438	0.368888	-0.00139398	3.7e-01
CLSTN1	1.67719	0	1.67961	0	0.998556	0.11002	-0.00358209	1.1e-01
CLSTN2	1.67456	0	1.65698	0	1.01061	0.000635338	0.0260576	6.9e-04
CLSTN3	1.67527	0	1.66083	0	1.0087	0.00216616	0.0213943	2.3e-03
CLTA	1.67605	0	1.67398	0	1.00124	0.22334	0.00306492	2.2e-01
CLU	1.67626	0	1.6762	0	1.00003	0.742475	8.11315e-05	7.4e-01
CLUL1	1.67719	0	1.68556	0	0.995038	0.0175988	-0.0123497	1.8e-02
CMC1	1.67587	0	1.67503	0	1.00051	0.283427	0.00125423	2.8e-01
CMIP	1.67607	0	1.67584	0	1.00014	0.484113	0.000341707	4.8e-01
CNDP1	1.67481	0	1.66482	0	1.006	0.00487388	0.0148098	5.1e-03
CNGB3	1.67627	0	1.67609	0	1.00011	0.645721	0.000268394	6.5e-01
CNP	1.6762	0	1.67625	0	0.999967	0.751178	-8.07823e-05	7.5e-01
CNPY2	1.67628	0	1.67558	0	1.00042	0.441089	0.00103745	4.4e-01
CNPY4	1.67583	0	1.67397	0	1.00111	0.115712	0.00275261	1.2e-01
CNST	1.67628	0	1.67674	0	0.999729	0.401455	-0.000670809	4e-01
CNTF	1.67623	0	1.67619	0	1.00003	0.937982	7.07193e-05	9.4e-01
CNTN1	1.67892	0	1.70038	0	0.987381	1.18375e-10	-0.0316052	7.5e-10
CNTN2	1.67814	0	1.69527	0	0.989895	0.000552254	-0.0252607	6.6e-04
CNTN3	1.67872	0	1.67334	0	1.00322	0.00070091	0.00793055	7.5e-04
CNTN4	1.67679	0	1.68133	0	0.997297	0.392094	-0.00671503	3.9e-01
CNTN5	1.67507	0	1.68416	0	0.994597	8.71765e-06	-0.0134797	1.5e-05
CNTNAP2	1.67688	0	1.68005	0	0.998112	0.497387	-0.00468626	5e-01
CNTNAP4	1.67638	0	1.67686	0	0.999709	0.572702	-0.000721807	5.7e-01
COCH	1.67437	0	1.66606	0	1.00499	0.0460723	0.0123302	4.7e-02
COL15A1	1.68045	0	1.69889	0	0.989148	0.129882	-0.0270955	1.3e-01
COL18A1	1.65648	0	1.56079	0	1.06131	1.09912e-13	0.14576	8.8e-13
COL1A1	1.67717	0	1.69216	0	0.99114	0.0275415	-0.0221398	2.9e-02
COL24A1	1.67564	0	1.66828	0	1.00441	0.0699342	0.0108853	7e-02
COL28A1	1.67776	0	1.68011	0	0.998604	0.0220669	-0.00346154	2.3e-02
COL2A1	1.67625	0	1.67624	0	1	0.95747	6.70514e-06	9.6e-01
COL3A1	1.67576	0	1.66926	0	1.00389	0.154874	0.00961366	1.6e-01
COL4A1	1.66898	0	1.62002	0	1.03022	3.64063e-09	0.0731895	8.2e-09
COL4A4	1.6752	0	1.67636	0	0.999309	0.109313	-0.00171467	1.1e-01
COL5A1	1.67482	0	1.65725	0	1.0106	0.000267955	0.0260423	3e-04
COL6A3	1.65716	0	1.54145	0	1.07507	4.77962e-06	0.176078	4.9e-06
COL9A1	1.67413	0	1.66245	0	1.00703	0.0451441	0.0173264	4.6e-02
COL9A2	1.67641	0	1.67708	0	0.999601	0.562629	-0.000989236	5.6e-01
COLEC12	1.66215	0	1.5758	0	1.0548	7.87853e-05	0.130407	8e-05
COMMD1	1.67562	0	1.67376	0	1.00111	0.174115	0.00274699	1.7e-01
COMMD9	1.67621	0	1.67571	0	1.0003	0.698032	0.000745061	7e-01
COMP	1.6843	0	1.7276	0	0.97494	4.24573e-10	-0.0632668	2.1e-09
COMT	1.67651	0	1.67574	0	1.00046	0.244075	0.0011333	2.4e-01
COPB2	1.67588	0	1.67428	0	1.00096	0.112261	0.00236633	1.1e-01
COPE	1.6762	0	1.67611	0	1.00005	0.882018	0.000129382	8.8e-01
COQ7	1.67603	0	1.67502	0	1.0006	0.195149	0.00149763	2e-01
CORO1A	1.67648	0	1.67526	0	1.00072	0.178216	0.00179068	1.8e-01
CORO6	1.67357	0	1.66208	0	1.00691	0.00584825	0.0170568	6.1e-03
COX5B	1.67526	0	1.67065	0	1.00276	0.0545815	0.00682676	5.5e-02
COX6B1	1.67587	0	1.67268	0	1.0019	0.13706	0.0047118	1.4e-01
CPA1	1.67637	0	1.67638	0	0.999992	0.864402	-1.89033e-05	8.6e-01
CPA2	1.67776	0	1.67949	0	0.998971	0.142666	-0.00255081	1.4e-01
CPA4	1.67785	0	1.69044	0	0.992552	0.00866864	-0.0185731	9.3e-03
CPB1	1.6767	0	1.67699	0	0.999823	0.464858	-0.000438912	4.7e-01
CPB2	1.67652	0	1.67856	0	0.998783	0.0591649	-0.00301893	6e-02
CPE	1.67792	0	1.69776	0	0.988318	9.63776e-05	-0.0292564	1.3e-04
CPLX2	1.6767	0	1.67814	0	0.999147	0.258967	-0.00211592	2.6e-01
CPM	1.67252	0	1.66466	0	1.00472	0.000657835	0.0116881	7.5e-04
CPOX	1.67623	0	1.67347	0	1.00165	0.0494685	0.0040829	5e-02
CPPED1	1.67624	0	1.67615	0	1.00005	0.961071	0.000130128	9.6e-01
CPQ	1.67664	0	1.67785	0	0.99928	0.476605	-0.00178616	4.8e-01
CPTP	1.67626	0	1.67641	0	0.999909	0.934104	-0.000225656	9.3e-01
CPVL	1.67582	0	1.66945	0	1.00382	0.255732	0.009429	2.6e-01
CPXM1	1.67667	0	1.66653	0	1.00608	9.82717e-05	0.0149779	1.1e-04
CPXM2	1.67462	0	1.66644	0	1.00491	0.391616	0.0121194	3.9e-01
CR1	1.67644	0	1.67742	0	0.999417	0.805974	-0.00144616	8.1e-01
CR2	1.67538	0	1.6771	0	0.998975	0.0508552	-0.0025455	5.2e-02
CRACR2A	1.67639	0	1.67599	0	1.00024	0.37652	0.000595476	3.8e-01
CRADD	1.67625	0	1.67569	0	1.00033	0.362884	0.000826058	3.6e-01
CREB3	1.67626	0	1.67634	0	0.999953	0.890592	-0.000116674	8.9e-01
CREBZF	1.67641	0	1.67703	0	0.999633	0.629213	-0.000910886	6.3e-01
CREG1	1.67305	0	1.6616	0	1.0069	0.0115929	0.0170232	1.2e-02
CRELD1	1.67247	0	1.65142	0	1.01275	0.00306609	0.0313097	3.2e-03
CRELD2	1.67406	0	1.66018	0	1.00836	0.0296814	0.0205941	3e-02
CRH	1.67688	0	1.68383	0	0.995872	0.00329922	-0.0102695	3.6e-03
CRHBP	1.67253	0	1.65808	0	1.00872	0.0440242	0.0214878	4.5e-02
CRHR1	1.67613	0	1.67653	0	0.999762	0.378389	-0.000590282	3.8e-01
CRIM1	1.66124	0	1.58415	0	1.04866	8.87161e-09	0.116579	1.8e-08
CRIP2	1.67192	0	1.65022	0	1.01315	0.00276116	0.0322921	2.9e-03
CRISP2	1.67614	0	1.68241	0	0.996276	0.000711103	-0.00926607	8.4e-04
CRISP3	1.67587	0	1.67337	0	1.00149	0.0290461	0.0037	3e-02
CRKL	1.67616	0	1.67535	0	1.00048	0.190838	0.00119326	1.9e-01
CRLF1	1.67644	0	1.66953	0	1.00414	0.19435	0.0102081	1.9e-01
CRNN	1.67803	0	1.68462	0	0.996086	0.002603	-0.00972503	2.9e-03
CRTAC1	1.67842	0	1.6846	0	0.996329	0.000495835	-0.00911564	5.8e-04
CRTAM	1.6749	0	1.6686	0	1.00377	0.326759	0.009325	3.3e-01
CRTAP	1.67624	0	1.67651	0	0.999835	0.711951	-0.000409973	7.1e-01
CRX	1.67622	0	1.6772	0	0.999416	0.260301	-0.00144887	2.6e-01
CRYBB1	1.67496	0	1.67093	0	1.00241	0.0439318	0.00596216	4.5e-02
CRYBB2	1.67497	0	1.67302	0	1.00117	0.0804764	0.0028901	8.1e-02
CRYGD	1.67624	0	1.67662	0	0.999775	0.360507	-0.000558701	3.6e-01
CRYM	1.67616	0	1.67604	0	1.00007	0.774456	0.000175554	7.7e-01
CRYZL1	1.67614	0	1.67589	0	1.00015	0.464551	0.00036297	4.6e-01
CSDE1	1.67633	0	1.67654	0	0.999871	0.829901	-0.00031984	8.3e-01
CSF1	1.65892	0	1.57177	0	1.05545	2.88283e-11	0.13226	1.1e-10
CSF1R	1.67576	0	1.67313	0	1.00157	0.479833	0.0038803	4.8e-01
CSF2	1.67538	0	1.66967	0	1.00342	0.0699565	0.00844426	7.1e-02
CSF2RA	1.67604	0	1.67112	0	1.00294	0.125253	0.00727944	1.3e-01
CSF2RB	1.67628	0	1.67647	0	0.999886	0.943953	-0.000283286	9.4e-01
CSF3	1.6762	0	1.67556	0	1.00038	0.853774	0.00093407	8.5e-01
CSF3R	1.67609	0	1.67279	0	1.00198	0.347564	0.00488889	3.5e-01
CSH1	1.67624	0	1.67729	0	0.999377	0.404656	-0.00154434	4.1e-01
CSNK1D	1.67637	0	1.67651	0	0.999916	0.757188	-0.000207491	7.6e-01
CSNK2A1	1.6764	0	1.67623	0	1.0001	0.542788	0.000254472	5.4e-01
CSPG4	1.67727	0	1.68172	0	0.997355	0.553801	-0.00656731	5.5e-01
CSPG5	1.67653	0	1.67738	0	0.999495	0.658745	-0.00125165	6.6e-01
CST1	1.67862	0	1.68751	0	0.994737	0.00317633	-0.0130879	3.5e-03
CST3	1.65358	0	1.54301	0	1.07166	1.59707e-09	0.169175	3.3e-09
CST5	1.67938	0	1.69174	0	0.992692	0.0401229	-0.0181968	4.1e-02
CST6	1.68133	0	1.69886	0	0.989682	0.000757267	-0.0257266	8.7e-04
CST7	1.67558	0	1.66666	0	1.00535	0.00244744	0.0132071	2.6e-03
CSTB	1.66847	0	1.62338	0	1.02778	4.35708e-09	0.0674521	9.7e-09
CTAG1A_CTAG1B	1.67629	0	1.67723	0	0.999442	0.180216	-0.00138342	1.8e-01
CTBS	1.67592	0	1.67443	0	1.00089	0.425971	0.00221143	4.3e-01
CTF1	1.67609	0	1.67547	0	1.00037	0.370467	0.000911534	3.7e-01
CTHRC1	1.67379	0	1.63966	0	1.02081	4.0176e-05	0.0506499	4.6e-05
CTLA4	1.67631	0	1.67586	0	1.00027	0.670268	0.000669469	6.7e-01
CTNNA1	1.67654	0	1.67756	0	0.999394	0.247384	-0.00150193	2.5e-01
CTRB1	1.67795	0	1.67979	0	0.998904	0.0735307	-0.00271673	7.4e-02
CTRC	1.67608	0	1.67527	0	1.00048	0.211366	0.00119979	2.1e-01
CTRL	1.67689	0	1.67859	0	0.998991	0.158826	-0.00250121	1.6e-01
CTSB	1.67438	0	1.66525	0	1.00548	0.258533	0.0135404	2.6e-01
CTSC	1.67499	0	1.66408	0	1.00655	0.000623448	0.0161526	6.9e-04
CTSD	1.67129	0	1.65237	0	1.01145	2.2513e-05	0.028194	3e-05
CTSE	1.67631	0	1.67649	0	0.999895	0.917345	-0.000260537	9.2e-01
CTSF	1.67568	0	1.6734	0	1.00136	0.196331	0.00337863	2e-01
CTSH	1.67502	0	1.67114	0	1.00232	0.181741	0.00574887	1.8e-01
CTSL	1.66781	0	1.62491	0	1.02641	4.85347e-09	0.0642506	1.2e-08
CTSS	1.67478	0	1.66554	0	1.00555	0.0857776	0.0136915	8.6e-02
CTSV	1.66725	0	1.6569	0	1.00624	3.33695e-06	0.0155039	5.1e-06
CTSZ	1.66865	0	1.64203	0	1.01621	0.00336952	0.0398025	3.6e-03
CUZD1	1.67625	0	1.67634	0	0.999951	0.910685	-0.000122506	9.1e-01
CWC15	1.67548	0	1.67263	0	1.0017	0.284274	0.00420511	2.8e-01
CX3CL1	1.67412	0	1.66248	0	1.007	0.374195	0.0172688	3.7e-01
CXADR	1.67132	0	1.65223	0	1.01155	0.000347092	0.0284378	4e-04
CXCL1	1.6761	0	1.67507	0	1.00062	0.40868	0.00153039	4.1e-01
CXCL10	1.6717	0	1.62917	0	1.0261	4.4609e-11	0.0633128	1.6e-10
CXCL11	1.67278	0	1.64585	0	1.01636	4.20158e-10	0.0400294	1.2e-09
CXCL12	1.67625	0	1.65009	0	1.01586	3.48736e-06	0.038689	4.4e-06
CXCL13	1.67595	0	1.63409	0	1.02562	2.48959e-11	0.0619246	8e-11
CXCL14	1.67627	0	1.67728	0	0.999402	0.756097	-0.00148373	7.6e-01
CXCL16	1.66825	0	1.62242	0	1.02825	2.9754e-06	0.0685816	4e-06
CXCL17	1.67058	0	1.59918	0	1.04465	0	0.106473	0e+00
CXCL3	1.6763	0	1.67613	0	1.00011	0.577616	0.000262974	5.8e-01
CXCL5	1.67614	0	1.67322	0	1.00175	0.0789307	0.00432289	7.9e-02
CXCL6	1.67709	0	1.6739	0	1.0019	0.0806783	0.00470355	8.1e-02
CXCL8	1.67432	0	1.66111	0	1.00795	0.000670935	0.0195862	7.4e-04
CXCL9	1.66377	0	1.62009	0	1.02697	4.91762e-12	0.0658151	3.1e-11
CYB5A	1.67629	0	1.67547	0	1.00048	0.287216	0.00120082	2.9e-01
CYB5R2	1.67489	0	1.66904	0	1.00351	0.06832	0.00867864	6.9e-02
CYP24A1	1.6767	0	1.67567	0	1.00061	0.131045	0.00151999	1.3e-01
CYTH3	1.67593	0	1.67712	0	0.999286	0.144048	-0.00177122	1.5e-01
CYTL1	1.67562	0	1.67358	0	1.00122	0.760395	0.00302658	7.6e-01
DAAM1	1.67604	0	1.67615	0	0.999935	0.663915	-0.000161624	6.6e-01
DAB2	1.67584	0	1.67362	0	1.00132	0.0884209	0.0032808	8.9e-02
DAG1	1.67515	0	1.66995	0	1.00311	0.0128544	0.00770393	1.3e-02
DAND5	1.67674	0	1.67582	0	1.00055	0.150888	0.00136206	1.5e-01
DAPK2	1.67623	0	1.6766	0	0.999779	0.805231	-0.000547745	8.1e-01
DAPP1	1.6761	0	1.67591	0	1.00012	0.541271	0.000289056	5.4e-01
DARS1	1.67626	0	1.67631	0	0.999972	0.953426	-6.95882e-05	9.5e-01
DBH	1.67599	0	1.67546	0	1.00032	0.629062	0.000785448	6.3e-01
DBI	1.67438	0	1.66747	0	1.00415	0.0283151	0.010253	2.9e-02
DBN1	1.67653	0	1.67709	0	0.999663	0.717243	-0.000836248	7.2e-01
DBNL	1.6763	0	1.67541	0	1.00053	0.168694	0.00131105	1.7e-01
DCBLD2	1.67459	0	1.65449	0	1.01215	0.00249463	0.0297954	2.6e-03
DCC	1.6759	0	1.67529	0	1.00036	0.288483	0.000899168	2.9e-01
DCDC2C	1.67623	0	1.67641	0	0.999893	0.754465	-0.000265044	7.5e-01
DCLRE1C	1.6764	0	1.67728	0	0.999474	0.37342	-0.00130325	3.7e-01
DCN	1.68004	0	1.69428	0	0.991599	0.122347	-0.0209317	1.2e-01
DCTD	1.67598	0	1.67588	0	1.00006	0.695549	0.000141603	7e-01
DCTN1	1.67626	0	1.67611	0	1.00009	0.679768	0.000223383	6.8e-01
DCTN2	1.67624	0	1.67717	0	0.99944	0.42815	-0.00138768	4.3e-01
DCTN6	1.67622	0	1.6756	0	1.00037	0.335489	0.000925952	3.4e-01
DCTPP1	1.67455	0	1.66405	0	1.00631	0.0986914	0.0155614	9.9e-02
DCUN1D1	1.6769	0	1.67904	0	0.998725	0.076883	-0.00316239	7.8e-02
DCUN1D2	1.67625	0	1.67669	0	0.99974	0.601005	-0.000644196	6e-01
DCXR	1.67605	0	1.67715	0	0.999341	0.139689	-0.00163415	1.4e-01
DDA1	1.67628	0	1.67508	0	1.00071	0.403715	0.00176199	4e-01
DDAH1	1.66901	0	1.63938	0	1.01807	3.3944e-06	0.0442808	4.9e-06
DDC	1.67639	0	1.6762	0	1.00011	0.53182	0.000267892	5.3e-01
DDHD2	1.67627	0	1.67631	0	0.999981	0.846431	-4.72455e-05	8.5e-01
DDI2	1.67603	0	1.67585	0	1.0001	0.639941	0.000258025	6.4e-01
DDR1	1.67732	0	1.69205	0	0.991298	0.219432	-0.0217386	2.2e-01
DDT	1.67607	0	1.67542	0	1.00039	0.543074	0.000956169	5.4e-01
DDX1	1.6763	0	1.67745	0	0.999312	0.178145	-0.00170572	1.8e-01
DDX25	1.67589	0	1.67691	0	0.99939	0.389637	-0.0015132	3.9e-01
DDX39A	1.67647	0	1.67705	0	0.999652	0.342494	-0.000862078	3.4e-01
DDX4	1.67651	0	1.67687	0	0.999785	0.537297	-0.000531946	5.4e-01
DDX53	1.67624	0	1.67624	0	0.999996	0.967899	-9.10407e-06	9.7e-01
DDX58	1.67604	0	1.67354	0	1.0015	0.175524	0.00370096	1.8e-01
DECR1	1.67635	0	1.67452	0	1.00109	0.0650589	0.00270716	6.6e-02
DEFA1_DEFA1B	1.67042	0	1.63829	0	1.01961	1.00305e-06	0.047923	1.5e-06
DEFB103A_DEFB103B	1.67596	0	1.67386	0	1.00125	0.118836	0.00310577	1.2e-01
DEFB104A_DEFB104B	1.67651	0	1.67658	0	0.999957	0.859941	-0.000106733	8.6e-01
DEFB116	1.67688	0	1.67856	0	0.999001	0.0816873	-0.0024764	8.3e-02
DEFB118	1.67621	0	1.67613	0	1.00005	0.805831	0.00012801	8.1e-01
DEFB4A_DEFB4B	1.67561	0	1.65739	0	1.011	4.82488e-07	0.0269747	7.4e-07
DENND2B	1.67625	0	1.67625	0	1	0.99533	7.1476e-06	1e+00
DENR	1.67625	0	1.67632	0	0.999958	0.850047	-0.000104962	8.5e-01
DFFA	1.67618	0	1.67428	0	1.00113	0.159738	0.00280436	1.6e-01
DGCR6	1.67607	0	1.67386	0	1.00132	0.228957	0.00325793	2.3e-01
DGKA	1.67604	0	1.67452	0	1.00091	0.311657	0.00224778	3.1e-01
DGKZ	1.67613	0	1.67657	0	0.99974	0.405531	-0.000645405	4.1e-01
DHODH	1.67627	0	1.67615	0	1.00007	0.615282	0.000169065	6.2e-01
DHPS	1.67612	0	1.67493	0	1.00071	0.587766	0.001765	5.9e-01
DHRS4L2	1.67605	0	1.67433	0	1.00103	0.0725054	0.00254928	7.3e-02
DIABLO	1.67634	0	1.67578	0	1.00033	0.283281	0.000822914	2.8e-01
DIPK1C	1.67616	0	1.67642	0	0.999847	0.730419	-0.000380241	7.3e-01
DIPK2B	1.68195	0	1.70923	0	0.984041	0.000125803	-0.0399982	1.6e-04
DKK1	1.67644	0	1.66742	0	1.00541	0.000840903	0.0133394	9.1e-04
DKK3	1.67753	0	1.68678	0	0.994516	0.40118	-0.013654	4e-01
DKK4	1.67631	0	1.6766	0	0.999831	0.955813	-0.000418249	9.6e-01
DKKL1	1.67616	0	1.67908	0	0.998262	0.124287	-0.00431521	1.3e-01
DLG4	1.67635	0	1.67641	0	0.999962	0.741649	-9.391e-05	7.4e-01
DLGAP5	1.67579	0	1.6744	0	1.00083	0.222123	0.00205509	2.2e-01
DLK1	1.69034	0	1.75162	0	0.965015	2.31652e-11	-0.0887697	1.6e-10
DLL1	1.66646	0	1.61204	0	1.03376	0.000569324	0.0816561	5.9e-04
DLL4	1.67645	0	1.67619	0	1.00016	0.570147	0.000389935	5.7e-01
DMD	1.6739	0	1.66697	0	1.00416	0.0697946	0.0102818	7.1e-02
DMP1	1.67626	0	1.68001	0	0.997769	0.113168	-0.0055419	1.1e-01
DNAJA1	1.67652	0	1.67718	0	0.999607	0.31629	-0.000974929	3.2e-01
DNAJA2	1.67605	0	1.67532	0	1.00043	0.21247	0.00106976	2.1e-01
DNAJA4	1.67626	0	1.6762	0	1.00004	0.894932	9.07816e-05	8.9e-01
DNAJB1	1.67622	0	1.67562	0	1.00036	0.341895	0.000890517	3.4e-01
DNAJB14	1.6758	0	1.67427	0	1.00092	0.12316	0.00226751	1.2e-01
DNAJB2	1.67628	0	1.67625	0	1.00002	0.819253	3.97394e-05	8.2e-01
DNAJB6	1.67576	0	1.67513	0	1.00038	0.242546	0.000933627	2.4e-01
DNAJB8	1.67631	0	1.67578	0	1.00032	0.445625	0.000792368	4.5e-01
DNAJC21	1.6764	0	1.67627	0	1.00008	0.600271	0.000186334	6e-01
DNAJC6	1.67597	0	1.67392	0	1.00123	0.102457	0.00303832	1e-01
DNAJC9	1.67617	0	1.67576	0	1.00025	0.742883	0.000611537	7.4e-01
DNER	1.6732	0	1.68447	0	0.99331	1.0516e-06	-0.0167386	2.2e-06
DNLZ	1.67624	0	1.67644	0	0.999882	0.77027	-0.000292969	7.7e-01
DNM1	1.67626	0	1.67627	0	0.999994	0.98568	-1.52927e-05	9.9e-01
DNM3	1.67471	0	1.66821	0	1.0039	0.0682913	0.00963496	6.9e-02
DNMBP	1.67517	0	1.66953	0	1.00338	0.0342343	0.0083548	3.5e-02
DNPEP	1.67658	0	1.67707	0	0.999713	0.356175	-0.000711431	3.6e-01
DNPH1	1.6763	0	1.67599	0	1.00018	0.541246	0.000457652	5.4e-01
DOC2B	1.67624	0	1.67612	0	1.00007	0.8957	0.000168318	9e-01
DOCK9	1.67676	0	1.67679	0	0.999988	0.942207	-3.03566e-05	9.4e-01
DOK1	1.67623	0	1.67623	0	1	0.977733	2.34781e-06	9.8e-01
DOK2	1.67626	0	1.67566	0	1.00036	0.254536	0.000884417	2.5e-01
DPEP1	1.676	0	1.67699	0	0.99941	0.192164	-0.00146255	1.9e-01
DPEP2	1.6768	0	1.68085	0	0.997593	0.252653	-0.0059782	2.5e-01
DPP10	1.67608	0	1.67511	0	1.00058	0.821844	0.00144086	8.2e-01
DPP4	1.67874	0	1.69054	0	0.993019	8.10034e-07	-0.0173886	1.6e-06
DPP6	1.68015	0	1.70184	0	0.987255	3.73268e-10	-0.03189	1.9e-09
DPP7	1.67335	0	1.66474	0	1.00517	0.000123291	0.012788	1.5e-04
DPT	1.67897	0	1.69172	0	0.992462	0.206043	-0.0187827	2.1e-01
DPY30	1.67118	0	1.64668	0	1.01488	0.000145939	0.0364963	1.7e-04
DRAXIN	1.67393	0	1.66212	0	1.0071	0.191731	0.0175135	1.9e-01
DRG2	1.67618	0	1.67537	0	1.00048	0.186439	0.00118491	1.9e-01
DSC2	1.66963	0	1.6389	0	1.01875	0.0380548	0.0458857	3.8e-02
DSCAM	1.67671	0	1.67931	0	0.998455	0.124254	-0.00383397	1.3e-01
DSG2	1.67974	0	1.7024	0	0.986694	0.00560101	-0.0333242	6.1e-03
DSG3	1.69065	0	1.77199	0	0.954101	2.22045e-16	-0.117761	1.1e-14
DSG4	1.67842	0	1.68749	0	0.994624	0.00013139	-0.0133716	1.7e-04
DTD1	1.67611	0	1.67627	0	0.999905	0.558532	-0.000235019	5.6e-01
DTNB	1.66533	0	1.62035	0	1.02776	7.80812e-08	0.0676078	1.5e-07
DTX2	1.67643	0	1.67704	0	0.999632	0.330054	-0.000911728	3.3e-01
DTX3	1.67589	0	1.67389	0	1.00119	0.880792	0.00295567	8.8e-01
DTYMK	1.67612	0	1.67537	0	1.00045	0.347031	0.00110553	3.5e-01
DUOX2	1.67622	0	1.67599	0	1.00013	0.7232	0.000333837	7.2e-01
DUSP13	1.67991	0	1.69785	0	0.989433	0.000123555	-0.0263875	1.6e-04
DUSP29	1.67461	0	1.66651	0	1.00486	0.0314617	0.0120032	3.2e-02
DUSP3	1.67644	0	1.67722	0	0.999535	0.30498	-0.00115196	3.1e-01
DUT	1.67532	0	1.67343	0	1.00113	0.0545837	0.00279223	5.5e-02
DXO	1.67616	0	1.67424	0	1.00115	0.0627477	0.00284336	6.3e-02
DYNC1H1	1.67622	0	1.67694	0	0.999571	0.585237	-0.0010641	5.9e-01
DYNLT1	1.67603	0	1.67534	0	1.00041	0.395033	0.00101405	4e-01
DYNLT3	1.67672	0	1.67663	0	1.00006	0.800883	0.000141856	8e-01
EBAG9	1.67631	0	1.67586	0	1.00027	0.363263	0.000658842	3.6e-01
EBI3_IL27	1.67048	0	1.63057	0	1.02448	3.16296e-06	0.0595282	4.2e-06
ECE1	1.67674	0	1.68615	0	0.994424	0.0127484	-0.0138941	1.3e-02
ECHDC3	1.67609	0	1.67554	0	1.00033	0.287753	0.00081514	2.9e-01
ECHS1	1.67523	0	1.6705	0	1.00283	0.00196442	0.00700768	2.1e-03
ECI2	1.67637	0	1.67391	0	1.00147	0.130262	0.00362928	1.3e-01
ECM1	1.67655	0	1.68295	0	0.996194	0.00102103	-0.00946837	1.2e-03
ECSCR	1.67635	0	1.67667	0	0.999806	0.66548	-0.00048048	6.7e-01
EDAR	1.67674	0	1.6735	0	1.00194	0.0176081	0.00478556	1.8e-02
EDDM3B	1.67613	0	1.67652	0	0.99977	0.692616	-0.000571512	6.9e-01
EDEM2	1.6765	0	1.67757	0	0.999361	0.406846	-0.00158417	4.1e-01
EDF1	1.67572	0	1.67331	0	1.00144	0.0293687	0.00355821	3e-02
EDIL3	1.67425	0	1.66361	0	1.00639	0.00289506	0.0157728	3.1e-03
EDN1	1.66869	0	1.60851	0	1.03742	8.44036e-12	0.0900061	3.4e-11
EDNRB	1.67746	0	1.67949	0	0.998792	0.135684	-0.00299531	1.4e-01
EEF1D	1.67561	0	1.67411	0	1.0009	0.128964	0.00222442	1.3e-01
EFCAB14	1.67546	0	1.67192	0	1.00212	0.7489	0.00524322	7.5e-01
EFCAB2	1.67627	0	1.67542	0	1.00051	0.176728	0.00125272	1.8e-01
EFEMP1	1.66751	0	1.62152	0	1.02836	0.00767382	0.068887	7.7e-03
EFHD1	1.6734	0	1.65914	0	1.0086	0.0689689	0.0211848	6.9e-02
EFNA1	1.65817	0	1.57921	0	1.05	2.75173e-09	0.119978	6.7e-09
EFNA4	1.64868	0	1.54034	0	1.07033	4.72822e-10	0.167008	1.4e-09
EFNB2	1.67529	0	1.67112	0	1.0025	0.228112	0.00617699	2.3e-01
EGF	1.67629	0	1.67469	0	1.00095	0.0670736	0.00236051	6.8e-02
EGFL7	1.6731	0	1.64289	0	1.01839	2.92e-05	0.0448937	3.5e-05
EGFLAM	1.676	0	1.67462	0	1.00083	0.709501	0.00204772	7.1e-01
EGFR	1.67147	0	1.63972	0	1.01936	1.64313e-14	0.0472824	1.7e-13
EGLN1	1.67472	0	1.66232	0	1.00746	0.00383189	0.0183789	4e-03
EHBP1	1.67581	0	1.67557	0	1.00014	0.515959	0.000344165	5.2e-01
EHD3	1.67598	0	1.67605	0	0.999961	0.756758	-9.6147e-05	7.6e-01
EIF1AX	1.67623	0	1.67603	0	1.00012	0.882416	0.000296394	8.8e-01
EIF2AK2	1.67598	0	1.67542	0	1.00033	0.276499	0.000827137	2.8e-01
EIF2AK3	1.67622	0	1.67619	0	1.00002	0.801766	4.62076e-05	8e-01
EIF2S2	1.67626	0	1.67617	0	1.00005	0.913689	0.000131974	9.1e-01
EIF4B	1.67635	0	1.67654	0	0.999884	0.572488	-0.000287195	5.7e-01
EIF4E	1.676	0	1.67511	0	1.00053	0.170511	0.00132163	1.7e-01
EIF4EBP1	1.6761	0	1.66841	0	1.00461	0.00150419	0.0113685	1.6e-03
EIF4G1	1.676	0	1.67266	0	1.00199	0.0106534	0.00492885	1.1e-02
EIF4G3	1.6763	0	1.67615	0	1.00008	0.577508	0.000208661	5.8e-01
EIF5	1.67619	0	1.67543	0	1.00045	0.474993	0.00111176	4.8e-01
EIF5A	1.67602	0	1.67627	0	0.999851	0.510919	-0.000369693	5.1e-01
ELAC1	1.67617	0	1.67611	0	1.00004	0.747247	8.70274e-05	7.5e-01
ELAVL4	1.67637	0	1.67678	0	0.99976	0.831879	-0.000593837	8.3e-01
ELN	1.66962	0	1.6325	0	1.02274	0.000334378	0.0554304	3.7e-04
ELOA	1.67553	0	1.66812	0	1.00444	0.0367934	0.0109628	3.7e-02
ELOB	1.67573	0	1.67295	0	1.00166	0.14993	0.00411014	1.5e-01
ENDOU	1.68068	0	1.69265	0	0.992931	0.000165387	-0.0175783	2e-04
ENG	1.67647	0	1.67879	0	0.998614	0.751629	-0.00343882	7.5e-01
ENO1	1.67608	0	1.67563	0	1.00027	0.331861	0.000659415	3.3e-01
ENO2	1.67621	0	1.67576	0	1.00027	0.325796	0.000663141	3.3e-01
ENO3	1.67688	0	1.68053	0	0.997829	0.0087027	-0.00539122	9.2e-03
ENOPH1	1.67624	0	1.6766	0	0.999788	0.421814	-0.000526591	4.2e-01
ENOX2	1.67627	0	1.6764	0	0.999923	0.870409	-0.000191228	8.7e-01
ENPEP	1.67606	0	1.67576	0	1.00018	0.478771	0.000440375	4.8e-01
ENPP2	1.67469	0	1.6653	0	1.00564	0.18538	0.0139161	1.9e-01
ENPP5	1.67528	0	1.67725	0	0.998821	0.160788	-0.0029283	1.6e-01
ENPP6	1.67444	0	1.66739	0	1.00423	9.41675e-05	0.0104645	1.1e-04
ENPP7	1.67305	0	1.66785	0	1.00312	0.00610442	0.0077246	6.5e-03
ENSA	1.67644	0	1.67547	0	1.00058	0.265433	0.00142695	2.7e-01
ENTPD2	1.67692	0	1.68157	0	0.997237	0.0228573	-0.00686461	2.4e-02
ENTPD5	1.67612	0	1.67535	0	1.00046	0.75808	0.00113177	7.6e-01
ENTPD6	1.67459	0	1.66483	0	1.00587	0.0167068	0.0144782	1.7e-02
ENTR1	1.6763	0	1.67667	0	0.999782	0.843269	-0.000540267	8.4e-01
EP300	1.67624	0	1.67594	0	1.00018	0.86692	0.0004518	8.7e-01
EPB41L5	1.67648	0	1.67832	0	0.998902	0.159044	-0.00272307	1.6e-01
EPCAM	1.67598	0	1.67673	0	0.999551	0.20182	-0.00111373	2e-01
EPGN	1.6763	0	1.67574	0	1.00033	0.715217	0.000828402	7.2e-01
EPHA1	1.67476	0	1.66677	0	1.00479	0.402638	0.011836	4e-01
EPHA10	1.67622	0	1.67699	0	0.999544	0.586595	-0.00113207	5.9e-01
EPHA2	1.65962	0	1.57814	0	1.05163	1.69247e-05	0.123525	2e-05
EPHA4	1.68675	0	1.75331	0	0.962039	8.33555e-13	-0.0969171	1.2e-11
EPHB4	1.67083	0	1.64118	0	1.01806	0.083168	0.0441948	8.3e-02
EPHB6	1.68413	0	1.71938	0	0.979498	0.0102116	-0.0515274	1.1e-02
EPHX2	1.67635	0	1.67637	0	0.999991	0.871349	-2.29159e-05	8.7e-01
EPN1	1.67614	0	1.67707	0	0.999441	0.329376	-0.00138632	3.3e-01
EPO	1.67545	0	1.65871	0	1.01009	2.88234e-05	0.024783	3.5e-05
EPPK1	1.67456	0	1.66896	0	1.00335	0.0125493	0.00829432	1.3e-02
EPS8L2	1.67484	0	1.66684	0	1.0048	0.405326	0.0118507	4.1e-01
ERBB2	1.67606	0	1.68046	0	0.997384	0.243204	-0.00650157	2.4e-01
ERBB3	1.67597	0	1.67477	0	1.00072	0.688055	0.00178147	6.9e-01
ERBB4	1.67604	0	1.67701	0	0.999422	0.248497	-0.00143432	2.5e-01
ERBIN	1.67619	0	1.67624	0	0.99997	0.763036	-7.48542e-05	7.6e-01
ERC2	1.67623	0	1.67643	0	0.999886	0.757512	-0.000283038	7.6e-01
ERCC1	1.67595	0	1.67647	0	0.999692	0.435155	-0.000763756	4.4e-01
EREG	1.67654	0	1.67485	0	1.00101	0.0563837	0.00250398	5.7e-02
ERI1	1.67629	0	1.67705	0	0.999543	0.472963	-0.00113267	4.7e-01
ERMAP	1.67426	0	1.66606	0	1.00492	0.0403371	0.0121622	4.1e-02
ERN1	1.67633	0	1.67497	0	1.00081	0.0840186	0.00201454	8.5e-02
ERP29	1.67589	0	1.6751	0	1.00047	0.18715	0.0011738	1.9e-01
ERP44	1.67622	0	1.6758	0	1.00025	0.799433	0.000618452	8e-01
ESAM	1.66938	0	1.63677	0	1.01992	0.00277806	0.0487144	2.9e-03
ESM1	1.67516	0	1.65907	0	1.0097	0.00686015	0.0238285	7e-03
ESPL1	1.67634	0	1.67592	0	1.00025	0.631605	0.000617311	6.3e-01
ESR1	1.6765	0	1.67744	0	0.999436	0.19633	-0.0013977	2e-01
ESYT2	1.67572	0	1.67476	0	1.00057	0.316275	0.00142194	3.2e-01
EVI2B	1.6765	0	1.67784	0	0.999205	0.336848	-0.00197239	3.4e-01
EVI5	1.67625	0	1.67626	0	0.999996	0.992085	-9.41695e-06	9.9e-01
EVPL	1.67652	0	1.67744	0	0.999449	0.522356	-0.0013653	5.2e-01
EXOSC10	1.67629	0	1.67664	0	0.999794	0.761901	-0.000510747	7.6e-01
EXTL1	1.67742	0	1.68188	0	0.997346	0.00898239	-0.00659024	9.5e-03
EZR	1.67579	0	1.67216	0	1.00217	0.494744	0.00535983	4.9e-01
F10	1.67623	0	1.67671	0	0.999712	0.763912	-0.000713592	7.6e-01
F11	1.67596	0	1.67468	0	1.00076	0.524127	0.00189502	5.2e-01
F11R	1.67481	0	1.67104	0	1.00226	0.0202407	0.0055925	2.1e-02
F12	1.67686	0	1.67935	0	0.998522	0.158618	-0.00366765	1.6e-01
F13B	1.67762	0	1.6842	0	0.996094	0.0226378	-0.00970934	2.3e-02
F2	1.67622	0	1.67631	0	0.999945	0.784175	-0.000136317	7.8e-01
F2R	1.67387	0	1.66362	0	1.00616	0.00351164	0.0152084	3.7e-03
F3	1.6836	0	1.73184	0	0.972141	2.89034e-05	-0.0705802	4.4e-05
F7	1.67649	0	1.67796	0	0.999121	0.744716	-0.00218131	7.4e-01
F9	1.67465	0	1.66815	0	1.0039	0.000413177	0.00964193	4.7e-04
FABP1	1.66541	0	1.6083	0	1.03551	1.01563e-08	0.0858287	2.1e-08
FABP2	1.67235	0	1.65384	0	1.01119	0.00568675	0.0275216	5.9e-03
FABP3	1.66361	0	1.60488	0	1.03659	1.17342e-06	0.0885011	1.7e-06
FABP4	1.67211	0	1.65816	0	1.00842	0.129432	0.0207662	1.3e-01
FABP5	1.67417	0	1.6667	0	1.00449	0.0754964	0.0110903	7.6e-02
FABP6	1.67263	0	1.66121	0	1.00687	0.00847056	0.0169779	8.9e-03
FABP9	1.67984	0	1.69281	0	0.99234	2.27769e-05	-0.0190744	3.2e-05
FADD	1.67603	0	1.67481	0	1.00073	0.125313	0.00180808	1.3e-01
FAM13A	1.67604	0	1.67566	0	1.00023	0.370868	0.000560712	3.7e-01
FAM171A2	1.67642	0	1.67668	0	0.999844	0.717605	-0.000386677	7.2e-01
FAM171B	1.67769	0	1.68969	0	0.992896	0.00474954	-0.017713	5.2e-03
FAM172A	1.67631	0	1.6764	0	0.999949	0.78949	-0.000126939	7.9e-01
FAM20A	1.67387	0	1.66329	0	1.00636	6.78101e-06	0.0156935	9.2e-06
FAM3B	1.67297	0	1.66012	0	1.00774	0.0548041	0.0190951	5.5e-02
FAM3C	1.66425	0	1.60289	0	1.03828	8.79147e-05	0.0923784	9.7e-05
FAM3D	1.67119	0	1.6604	0	1.0065	0.00136845	0.0160702	1.5e-03
FAP	1.67687	0	1.7215	0	0.974078	2.88658e-14	-0.0659268	1.1e-12
FARSA	1.67631	0	1.6764	0	0.999949	0.907269	-0.000127627	9.1e-01
FAS	1.67269	0	1.65553	0	1.01036	0.126758	0.0255024	1.3e-01
FASLG	1.67445	0	1.66755	0	1.00414	0.00314013	0.0102314	3.4e-03
FBLN2	1.67455	0	1.66681	0	1.00464	0.53639	0.0114695	5.4e-01
FBN2	1.67624	0	1.67654	0	0.999824	0.885471	-0.000436051	8.9e-01
FBP1	1.67623	0	1.6757	0	1.00032	0.694727	0.000783449	6.9e-01
FCAMR	1.67792	0	1.68522	0	0.995667	0.223633	-0.0107724	2.2e-01
FCAR	1.67345	0	1.66163	0	1.00712	0.00674032	0.0175602	7e-03
FCER1A	1.67614	0	1.67569	0	1.00027	0.842865	0.000674677	8.4e-01
FCER2	1.676	0	1.67499	0	1.0006	0.90809	0.00149413	9.1e-01
FCGR2A	1.67628	0	1.67645	0	0.999897	0.966117	-0.000254318	9.7e-01
FCGR2B	1.67652	0	1.67748	0	0.999425	0.173179	-0.00142471	1.7e-01
FCGR3B	1.67648	0	1.67762	0	0.999321	0.642219	-0.0016846	6.4e-01
FCN1	1.67505	0	1.67196	0	1.00185	0.0111277	0.00457786	1.2e-02
FCN2	1.6773	0	1.68007	0	0.99835	0.12395	-0.00409404	1.2e-01
FCRL1	1.67698	0	1.68734	0	0.993861	0.0257394	-0.0153018	2.7e-02
FCRL2	1.67574	0	1.67131	0	1.00265	0.254562	0.00656464	2.5e-01
FCRL3	1.67631	0	1.67686	0	0.999673	0.783848	-0.000810772	7.8e-01
FCRL5	1.67532	0	1.66887	0	1.00387	0.0690679	0.00955233	7e-02
FCRL6	1.6775	0	1.68278	0	0.99686	0.168449	-0.00779928	1.7e-01
FCRLB	1.67203	0	1.64488	0	1.01651	1.61492e-07	0.0404031	2.8e-07
FDX1	1.67563	0	1.67263	0	1.00179	0.30551	0.00443004	3.1e-01
FDX2	1.67501	0	1.67095	0	1.00243	0.100233	0.00601811	1e-01
FEN1	1.67632	0	1.67595	0	1.00022	0.722247	0.00055508	7.2e-01
FES	1.6764	0	1.67686	0	0.999727	0.577835	-0.000677689	5.8e-01
FETUB	1.67628	0	1.67234	0	1.00236	0.0302545	0.00583859	3.1e-02
FGA	1.67412	0	1.66579	0	1.005	0.00382197	0.0123505	4.1e-03
FGD3	1.67629	0	1.67604	0	1.00015	0.659704	0.000368262	6.6e-01
FGF12	1.6766	0	1.67785	0	0.999252	0.455885	-0.00185562	4.6e-01
FGF16	1.67614	0	1.67607	0	1.00004	0.756529	0.000106771	7.6e-01
FGF19	1.67601	0	1.67488	0	1.00067	0.204819	0.00167081	2.1e-01
FGF2	1.67617	0	1.67164	0	1.00271	0.00257968	0.00669636	2.7e-03
FGF20	1.67622	0	1.67736	0	0.99932	0.251291	-0.00168755	2.5e-01
FGF21	1.67295	0	1.65417	0	1.01135	1.07638e-05	0.0279036	1.4e-05
FGF23	1.67429	0	1.61569	0	1.03627	6.43929e-15	0.0869074	5.8e-14
FGF3	1.67622	0	1.67628	0	0.999965	0.905874	-8.66381e-05	9.1e-01
FGF5	1.67579	0	1.67275	0	1.00182	0.610446	0.0044927	6.1e-01
FGF6	1.67615	0	1.67551	0	1.00038	0.229962	0.000940648	2.3e-01
FGF7	1.6767	0	1.67848	0	0.99894	0.148589	-0.00262949	1.5e-01
FGF9	1.67632	0	1.67567	0	1.00039	0.603726	0.00096217	6e-01
FGFBP1	1.68026	0	1.69103	0	0.993631	1.08909e-06	-0.0158331	2.1e-06
FGFBP2	1.67522	0	1.67502	0	1.00012	0.808362	0.000294462	8.1e-01
FGFBP3	1.67578	0	1.66698	0	1.00528	0.128747	0.0130152	1.3e-01
FGFR2	1.67384	0	1.66169	0	1.00731	0.296344	0.018028	3e-01
FGFR4	1.67728	0	1.68177	0	0.997334	0.0521149	-0.00661954	5.3e-02
FGL1	1.66859	0	1.63409	0	1.02111	2.63345e-13	0.0516056	2.1e-12
FGR	1.67661	0	1.6743	0	1.00138	0.195735	0.00341729	2e-01
FH	1.67638	0	1.67717	0	0.99953	0.20133	-0.0011647	2e-01
FHIP2A	1.67625	0	1.67614	0	1.00006	0.867635	0.000149045	8.7e-01
FHIT	1.67623	0	1.67626	0	0.999983	0.803539	-4.32719e-05	8e-01
FIS1	1.67502	0	1.667	0	1.00481	0.000395419	0.0118883	4.5e-04
FKBP14	1.67558	0	1.67461	0	1.00058	0.145555	0.0014353	1.5e-01
FKBP1B	1.67616	0	1.67592	0	1.00014	0.522093	0.000354416	5.2e-01
FKBP4	1.67532	0	1.66573	0	1.00576	0.000774312	0.0142077	8.5e-04
FKBP5	1.67629	0	1.67458	0	1.00102	0.0742848	0.00252861	7.5e-02
FKBP7	1.67608	0	1.67542	0	1.00039	0.686091	0.000977851	6.9e-01
FKBPL	1.67626	0	1.67598	0	1.00017	0.518117	0.000419169	5.2e-01
FLI1	1.67604	0	1.6751	0	1.00056	0.24365	0.00139633	2.4e-01
FLRT2	1.6776	0	1.68803	0	0.993826	0.355394	-0.0153815	3.6e-01
FLT1	1.67578	0	1.67148	0	1.00257	0.583943	0.00635719	5.8e-01
FLT3	1.67664	0	1.67841	0	0.998946	0.0542228	-0.00261385	5.5e-02
FLT3LG	1.67712	0	1.68473	0	0.995483	0.413679	-0.0112392	4.1e-01
FLT4	1.67638	0	1.67222	0	1.00248	0.0867651	0.00613894	8.7e-02
FMNL1	1.67624	0	1.67599	0	1.00015	0.859232	0.000372752	8.6e-01
FMR1	1.67621	0	1.67614	0	1.00004	0.785726	0.000107733	7.9e-01
FN1	1.67602	0	1.67885	0	0.998314	0.105793	-0.00418721	1.1e-01
FNDC1	1.68128	0	1.71189	0	0.982121	6.29338e-05	-0.0449262	8.7e-05
FNTA	1.67578	0	1.67298	0	1.00168	0.236502	0.00415515	2.4e-01
FOLH1	1.67649	0	1.67695	0	0.999729	0.600108	-0.000672598	6e-01
FOLR1	1.67206	0	1.65257	0	1.0118	0.162021	0.0290045	1.6e-01
FOLR2	1.67531	0	1.669	0	1.00378	0.612522	0.0093432	6.1e-01
FOLR3	1.67679	0	1.67953	0	0.998366	0.123254	-0.00405426	1.2e-01
FOS	1.6764	0	1.6737	0	1.00161	0.165371	0.00398754	1.7e-01
FOSB	1.67621	0	1.67605	0	1.00009	0.921398	0.000234202	9.2e-01
FOXJ3	1.67612	0	1.67566	0	1.00028	0.667134	0.000692695	6.7e-01
FOXO1	1.67624	0	1.67576	0	1.00029	0.332632	0.000721265	3.3e-01
FOXO3	1.67601	0	1.6748	0	1.00072	0.36408	0.00179078	3.6e-01
FRMD4B	1.67621	0	1.67628	0	0.999963	0.876756	-9.174e-05	8.8e-01
FRMD7	1.67625	0	1.67624	0	1	0.977047	1.07824e-05	9.8e-01
FRZB	1.67637	0	1.6747	0	1.001	0.541302	0.00247147	5.4e-01
FSHB	1.67781	0	1.67934	0	0.999089	0.199816	-0.00225703	2e-01
FST	1.67372	0	1.65982	0	1.00838	0.00068007	0.0206349	7.5e-04
FSTL1	1.67144	0	1.63644	0	1.02138	0.000301307	0.052115	3.3e-04
FSTL3	1.65371	0	1.55769	0	1.06164	7.98596e-09	0.146882	1.7e-08
FTCD	1.67615	0	1.67667	0	0.999688	0.355884	-0.00077432	3.6e-01
FUCA1	1.67632	0	1.67755	0	0.999267	0.594532	-0.00181812	5.9e-01
FUOM	1.6762	0	1.67478	0	1.00085	0.425983	0.002107	4.3e-01
FURIN	1.67748	0	1.66009	0	1.01047	4.81397e-07	0.0256665	7.1e-07
FUS	1.67546	0	1.6696	0	1.00351	0.055924	0.0086803	5.6e-02
FUT1	1.67636	0	1.67654	0	0.999891	0.778142	-0.000270849	7.8e-01
FUT3_FUT5	1.67071	0	1.65099	0	1.01194	0.000911927	0.029396	1e-03
FUT8	1.67644	0	1.67504	0	1.00083	0.289774	0.00206538	2.9e-01
FXN	1.6756	0	1.67176	0	1.0023	0.034215	0.00568641	3.5e-02
FXYD5	1.67616	0	1.67545	0	1.00043	0.236932	0.00105509	2.4e-01
FYB1	1.67596	0	1.67562	0	1.0002	0.392938	0.000507498	3.9e-01
FZD10	1.67622	0	1.67634	0	0.999925	0.696206	-0.00018549	7e-01
FZD8	1.67467	0	1.66768	0	1.00419	0.00783135	0.0103645	8.2e-03
GABARAP	1.67567	0	1.67162	0	1.00242	0.290279	0.0059926	2.9e-01
GABARAPL1	1.67666	0	1.67765	0	0.999407	0.155242	-0.0014703	1.6e-01
GABRA4	1.67658	0	1.6779	0	0.999214	0.097167	-0.00195042	9.8e-02
GAD1	1.67632	0	1.67662	0	0.999821	0.725773	-0.000444895	7.3e-01
GAD2	1.67614	0	1.67664	0	0.999703	0.456313	-0.000737607	4.6e-01
GADD45B	1.67647	0	1.67707	0	0.999643	0.268153	-0.000886258	2.7e-01
GADD45GIP1	1.67518	0	1.6703	0	1.00292	0.00793197	0.00723377	8.3e-03
GAGE2A	1.67631	0	1.67439	0	1.00115	0.0779938	0.00283801	7.9e-02
GAL	1.67568	0	1.68199	0	0.996249	0.000202855	-0.00933827	2.6e-04
GALNT10	1.67154	0	1.64392	0	1.0168	6.29282e-09	0.0411347	1.4e-08
GALNT2	1.68038	0	1.71666	0	0.978863	7.64514e-09	-0.0533316	2.7e-08
GALNT3	1.67622	0	1.67606	0	1.0001	0.959345	0.000238386	9.6e-01
GALNT5	1.67489	0	1.6593	0	1.0094	0.00185091	0.023105	2e-03
GALNT7	1.67676	0	1.67982	0	0.998178	0.0093505	-0.00452245	9.9e-03
GAMT	1.6768	0	1.67553	0	1.00076	0.142171	0.00188709	1.4e-01
GAPDH	1.67611	0	1.67621	0	0.99994	0.64344	-0.000148949	6.4e-01
GART	1.67624	0	1.67683	0	0.999649	0.383627	-0.000871104	3.8e-01
GAS2	1.67683	0	1.6794	0	0.99847	0.097175	-0.00379559	9.8e-02
GAS6	1.6754	0	1.66452	0	1.00653	0.300286	0.0160988	3e-01
GASK1A	1.67631	0	1.6764	0	0.999946	0.843538	-0.00013283	8.4e-01
GAST	1.67054	0	1.6572	0	1.00805	7.86843e-09	0.0199009	1.7e-08
GATA3	1.67633	0	1.67721	0	0.999477	0.527295	-0.00129784	5.3e-01
GATD3	1.67547	0	1.67239	0	1.00184	0.0915392	0.0045635	9.2e-02
GBA	1.6759	0	1.67429	0	1.00096	0.321976	0.00238667	3.2e-01
GBP1	1.67482	0	1.66555	0	1.00557	0.00122394	0.0137449	1.3e-03
GBP2	1.67621	0	1.67605	0	1.0001	0.940672	0.00023956	9.4e-01
GBP4	1.67625	0	1.67627	0	0.999987	0.984071	-3.14889e-05	9.8e-01
GBP6	1.67626	0	1.67655	0	0.999825	0.626434	-0.000433909	6.3e-01
GC	1.67604	0	1.67886	0	0.998321	0.0621969	-0.00417078	6.3e-02
GCC1	1.67585	0	1.67542	0	1.00026	0.337853	0.000645131	3.4e-01
GCG	1.67507	0	1.67581	0	0.999558	0.287903	-0.00109736	2.9e-01
GCHFR	1.67248	0	1.6496	0	1.01387	1.17139e-05	0.0340219	1.5e-05
GCLM	1.6763	0	1.6761	0	1.00012	0.826974	0.000289247	8.3e-01
GCNT1	1.67117	0	1.6458	0	1.01542	4.71446e-05	0.0378003	5.8e-05
GDF15	1.61115	0	1.36255	0	1.18245	0	0.406777	0e+00
GDF2	1.67864	0	1.69202	0	0.992095	0.00629911	-0.0197095	6.8e-03
GDNF	1.67505	0	1.66763	0	1.00445	0.308627	0.0109943	3.1e-01
GET3	1.67625	0	1.67626	0	0.999996	0.985189	-9.99141e-06	9.9e-01
GFAP	1.67654	0	1.67956	0	0.998204	0.538102	-0.00445881	5.4e-01
GFER	1.6751	0	1.66959	0	1.0033	0.0420883	0.00816324	4.3e-02
GFOD2	1.67607	0	1.67531	0	1.00046	0.250338	0.00113604	2.5e-01
GFRA1	1.65926	0	1.57851	0	1.05115	4.4558e-07	0.122475	6.5e-07
GFRA2	1.676	0	1.67325	0	1.00165	0.65417	0.00407584	6.5e-01
GFRA3	1.68588	0	1.73656	0	0.970814	5.15738e-09	-0.0738964	1.8e-08
GFRAL	1.6798	0	1.69009	0	0.993909	8.62544e-06	-0.0151431	1.3e-05
GGA1	1.6763	0	1.67743	0	0.999326	0.195537	-0.00167215	2e-01
GGACT	1.67612	0	1.67575	0	1.00022	0.601352	0.000545396	6e-01
GGCT	1.67624	0	1.67625	0	0.999996	0.96906	-9.79984e-06	9.7e-01
GGH	1.67658	0	1.67824	0	0.999008	0.720917	-0.00245998	7.2e-01
GGT1	1.67631	0	1.67112	0	1.00311	0.000569661	0.00767746	6.2e-04
GGT5	1.67098	0	1.65185	0	1.01158	0.000607454	0.0285126	6.8e-04
GH1	1.6758	0	1.66973	0	1.00364	0.122047	0.00898491	1.2e-01
GH2	1.67655	0	1.67894	0	0.99858	0.0250699	-0.00352357	2.6e-02
GHR	1.67698	0	1.67032	0	1.00398	0.000168412	0.00983196	1.9e-04
GHRHR	1.67585	0	1.67762	0	0.998942	0.157375	-0.00262567	1.6e-01
GHRL	1.67634	0	1.67163	0	1.00282	0.0556801	0.00696612	5.6e-02
GID8	1.6763	0	1.67683	0	0.999683	0.560816	-0.000785001	5.6e-01
GIGYF2	1.67495	0	1.67166	0	1.00197	0.0688032	0.00488333	7e-02
GIMAP7	1.6764	0	1.67726	0	0.999485	0.755825	-0.0012774	7.6e-01
GIMAP8	1.67597	0	1.67404	0	1.00115	0.319554	0.00284791	3.2e-01
GIP	1.67434	0	1.67578	0	0.99914	0.0745443	-0.00213718	7.6e-02
GIPC2	1.66708	0	1.63507	0	1.01958	9.1197e-07	0.0479868	1.5e-06
GIPC3	1.67622	0	1.67618	0	1.00002	0.897652	5.54008e-05	9e-01
GIPR	1.67647	0	1.67678	0	0.999813	0.660896	-0.000464676	6.6e-01
GIT1	1.67607	0	1.67607	0	0.999996	0.947322	-1.04766e-05	9.5e-01
GJA8	1.67622	0	1.67638	0	0.999902	0.721054	-0.000243206	7.2e-01
GKN1	1.67522	0	1.67063	0	1.00274	0.147149	0.00679153	1.5e-01
GLA	1.67526	0	1.66785	0	1.00444	0.000714789	0.0109742	7.9e-04
GLB1	1.67482	0	1.67078	0	1.00242	0.0775443	0.00599074	7.8e-02
GLIPR1	1.67616	0	1.67595	0	1.00012	0.648698	0.000309697	6.5e-01
GLO1	1.67576	0	1.6718	0	1.00237	0.00737698	0.00585545	7.7e-03
GLOD4	1.67593	0	1.67479	0	1.00068	0.342881	0.0016857	3.4e-01
GLP1R	1.67608	0	1.67701	0	0.999445	0.485762	-0.00137668	4.9e-01
GLRX	1.6764	0	1.67516	0	1.00074	0.304253	0.00183258	3e-01
GLRX5	1.676	0	1.67285	0	1.00188	0.0501415	0.00465242	5.1e-02
GLT8D2	1.67613	0	1.67659	0	0.999727	0.582123	-0.000677335	5.8e-01
GLYR1	1.67627	0	1.67684	0	0.999661	0.658356	-0.000840804	6.6e-01
GM2A	1.6668	0	1.62672	0	1.02464	9.67093e-05	0.06011	1.1e-04
GMFG	1.67614	0	1.67526	0	1.00053	0.214392	0.00130848	2.1e-01
GMPR	1.67624	0	1.67626	0	0.999993	0.942201	-1.73498e-05	9.4e-01
GMPR2	1.67624	0	1.67625	0	0.999991	0.878933	-2.23622e-05	8.8e-01
GNAS	1.67625	0	1.67623	0	1.00001	0.989175	3.11574e-05	9.9e-01
GNE	1.67665	0	1.67616	0	1.0003	0.294581	0.000732899	2.9e-01
GNGT1	1.67623	0	1.67652	0	0.999826	0.814502	-0.000430898	8.1e-01
GNLY	1.67604	0	1.67459	0	1.00087	0.693564	0.00215303	6.9e-01
GNPDA1	1.67625	0	1.67577	0	1.00029	0.66148	0.000713344	6.6e-01
GNPDA2	1.67615	0	1.67594	0	1.00013	0.525903	0.000319833	5.3e-01
GOLGA3	1.6762	0	1.6751	0	1.00066	0.130427	0.00162462	1.3e-01
GOLM2	1.67131	0	1.64562	0	1.01561	5.8077e-06	0.0382599	8e-06
GOPC	1.67651	0	1.67656	0	0.99997	0.911908	-7.4007e-05	9.1e-01
GORASP2	1.67588	0	1.67493	0	1.00057	0.27317	0.00140321	2.7e-01
GOT1	1.67649	0	1.67773	0	0.99926	0.710277	-0.00183523	7.1e-01
GP1BA	1.67551	0	1.67333	0	1.00131	0.21872	0.00323535	2.2e-01
GP1BB	1.67577	0	1.67345	0	1.00139	0.0470291	0.00343009	4.8e-02
GP2	1.67763	0	1.67632	0	1.00078	0.0876537	0.00193237	8.8e-02
GP5	1.67636	0	1.67748	0	0.999332	0.299809	-0.0016578	3e-01
GP6	1.67592	0	1.67364	0	1.00136	0.035114	0.00337762	3.6e-02
GPA33	1.67575	0	1.67541	0	1.0002	0.428951	0.00050357	4.3e-01
GPC1	1.69715	0	1.77881	0	0.954092	2.22045e-16	-0.117135	8.4e-15
GPC5	1.67709	0	1.67382	0	1.00195	0.00757442	0.00482004	7.8e-03
GPD1	1.67629	0	1.67654	0	0.999848	0.876471	-0.000375781	8.8e-01
GPHA2	1.67766	0	1.682	0	0.997421	0.0223425	-0.00640072	2.3e-02
GPI	1.67569	0	1.67454	0	1.00069	0.121132	0.00170007	1.2e-01
GPIHBP1	1.67624	0	1.67621	0	1.00002	0.993137	4.11071e-05	9.9e-01
GPKOW	1.67478	0	1.66476	0	1.00602	0.00369712	0.0148541	3.9e-03
GPNMB	1.67825	0	1.69005	0	0.993017	0.0979255	-0.017399	9.9e-02
GPR101	1.67627	0	1.67631	0	0.999979	0.917349	-5.12161e-05	9.2e-01
GPR158	1.67833	0	1.69194	0	0.991955	0.0109116	-0.0200654	1.2e-02
GPR15L	1.67457	0	1.66106	0	1.00813	0.00999301	0.0200256	1e-02
GPR37	1.66757	0	1.62323	0	1.02732	2.96837e-08	0.0664237	5.8e-08
GPRC5C	1.67509	0	1.67223	0	1.00171	0.0186124	0.00424477	1.9e-02
GRAP2	1.67609	0	1.67592	0	1.00011	0.602794	0.000262393	6e-01
GRHPR	1.67607	0	1.67633	0	0.999842	0.491129	-0.000392903	4.9e-01
GRIK2	1.67586	0	1.67911	0	0.99806	0.0368004	-0.00481962	3.8e-02
GRIN2B	1.67628	0	1.67675	0	0.999721	0.516814	-0.00069064	5.2e-01
GRK5	1.67628	0	1.67624	0	1.00002	0.928288	5.03751e-05	9.3e-01
GRN	1.67234	0	1.65394	0	1.01113	0.00457808	0.0273688	4.8e-03
GRP	1.67541	0	1.66561	0	1.00589	0.0362528	0.0145176	3.7e-02
GRPEL1	1.6713	0	1.65198	0	1.0117	5.23665e-06	0.0287809	7.4e-06
GRSF1	1.67653	0	1.67702	0	0.99971	0.620416	-0.000720056	6.2e-01
GSAP	1.6764	0	1.67656	0	0.999902	0.589913	-0.000242407	5.9e-01
GSN	1.68173	0	1.70262	0	0.98773	1.13731e-12	-0.0306452	1.4e-11
GSR	1.67487	0	1.6678	0	1.00424	0.0503452	0.01047	5.1e-02
GSTA1	1.67621	0	1.67906	0	0.998301	0.0632741	-0.00421841	6.4e-02
GSTA3	1.67683	0	1.68287	0	0.996413	0.00206734	-0.00891765	2.3e-03
GSTM4	1.67639	0	1.67703	0	0.999618	0.51328	-0.000947532	5.1e-01
GSTP1	1.67614	0	1.67595	0	1.00012	0.752572	0.00028558	7.5e-01
GSTT2B	1.67632	0	1.67637	0	0.999968	0.733607	-7.83746e-05	7.3e-01
GTF2IRD1	1.67712	0	1.67821	0	0.999348	0.164954	-0.00161499	1.7e-01
GTPBP2	1.67622	0	1.67621	0	1	0.934426	1.22671e-05	9.3e-01
GUCA2A	1.66599	0	1.62699	0	1.02397	0.000313846	0.0585555	3.6e-04
GUCY2C	1.67633	0	1.67606	0	1.00016	0.458842	0.000392987	4.6e-01
GUK1	1.67604	0	1.67362	0	1.00144	0.195743	0.00357131	2e-01
GUSB	1.67495	0	1.66945	0	1.0033	0.0739699	0.00815873	7.5e-02
GYS1	1.67631	0	1.67537	0	1.00056	0.150588	0.00138983	1.5e-01
GZMA	1.67713	0	1.68283	0	0.996616	0.156791	-0.00841097	1.6e-01
GZMB	1.67577	0	1.67907	0	0.998038	0.0121478	-0.00487491	1.3e-02
GZMH	1.67718	0	1.68159	0	0.997379	0.0850083	-0.00650887	8.6e-02
H2AP	1.67623	0	1.67602	0	1.00012	0.540892	0.000306283	5.4e-01
HADH	1.67619	0	1.67562	0	1.00034	0.271668	0.00083444	2.7e-01
HAGH	1.67631	0	1.67671	0	0.999764	0.389185	-0.000585996	3.9e-01
HAO1	1.67618	0	1.67672	0	0.999681	0.366885	-0.000791311	3.7e-01
HARS1	1.67621	0	1.67533	0	1.00052	0.209422	0.00129476	2.1e-01
HAVCR1	1.64606	0	1.55687	0	1.05729	0	0.138059	0e+00
HAVCR2	1.66129	0	1.58514	0	1.04804	4.09854e-06	0.115149	5.1e-06
HBEGF	1.67651	0	1.67594	0	1.00034	0.421721	0.000849862	4.2e-01
HBQ1	1.67558	0	1.67826	0	0.998403	0.0221533	-0.0039668	2.3e-02
HBZ	1.67631	0	1.67623	0	1.00005	0.672574	0.000120823	6.7e-01
HCG22	1.67617	0	1.67541	0	1.00045	0.466756	0.00111554	4.7e-01
HCLS1	1.67634	0	1.67395	0	1.00143	0.0719561	0.00354362	7.3e-02
HDAC8	1.67633	0	1.67655	0	0.999869	0.544368	-0.0003252	5.4e-01
HDAC9	1.67667	0	1.67808	0	0.99916	0.112845	-0.00208207	1.1e-01
HDDC2	1.67625	0	1.67636	0	0.999939	0.683263	-0.000151843	6.8e-01
HDGF	1.67633	0	1.67576	0	1.00034	0.484967	0.000841264	4.9e-01
HDGFL2	1.67591	0	1.67264	0	1.00195	0.0294795	0.00483753	3e-02
HEBP1	1.67636	0	1.67666	0	0.999818	0.491415	-0.000451312	4.9e-01
HEG1	1.67597	0	1.67327	0	1.00162	0.597269	0.00399858	6e-01
HEPACAM2	1.67656	0	1.68163	0	0.996986	0.0256982	-0.00749046	2.7e-02
HEPH	1.67643	0	1.68054	0	0.997553	0.472991	-0.00607975	4.7e-01
HEXIM1	1.6764	0	1.67599	0	1.00025	0.451423	0.000609449	4.5e-01
HGF	1.66725	0	1.59188	0	1.04734	0	0.112948	1.1e-15
HGFAC	1.67655	0	1.67777	0	0.999274	0.163191	-0.00180159	1.6e-01
HGS	1.67624	0	1.67542	0	1.00049	0.365744	0.00122437	3.7e-01
HHEX	1.67531	0	1.67003	0	1.00316	0.00352564	0.0078145	3.7e-03
HIF1A	1.67608	0	1.67578	0	1.00018	0.74126	0.000451976	7.4e-01
HIP1	1.67656	0	1.67829	0	0.99897	0.323669	-0.00255452	3.2e-01
HIP1R	1.67276	0	1.65677	0	1.00965	0.0245025	0.0237709	2.5e-02
HJV	1.67569	0	1.66912	0	1.00394	0.0109358	0.0097315	1.1e-02
HK2	1.67617	0	1.67674	0	0.999662	0.545468	-0.000838219	5.5e-01
HMBS	1.67613	0	1.6781	0	0.998828	0.109253	-0.00290914	1.1e-01
HMCN2	1.67745	0	1.68574	0	0.995084	0.0402309	-0.0122325	4.1e-02
HMGCL	1.6762	0	1.67395	0	1.00134	0.0737642	0.00332654	7.4e-02
HMGCS1	1.67629	0	1.67583	0	1.00028	0.738656	0.000682305	7.4e-01
HMMR	1.67602	0	1.67676	0	0.999557	0.280492	-0.00109791	2.8e-01
HMOX1	1.67631	0	1.67325	0	1.00183	0.337902	0.00452295	3.4e-01
HMOX2	1.67471	0	1.66831	0	1.00384	0.0718202	0.00949152	7.2e-02
HNF1A	1.67635	0	1.67659	0	0.999855	0.55752	-0.000360533	5.6e-01
HNMT	1.67086	0	1.64769	0	1.01406	0.0244435	0.034538	2.5e-02
HNRNPK	1.67667	0	1.67494	0	1.00103	0.141699	0.00254947	1.4e-01
HNRNPUL1	1.67536	0	1.66872	0	1.00398	0.0231092	0.0098341	2.4e-02
HPCAL1	1.67607	0	1.67528	0	1.00048	0.18903	0.00117898	1.9e-01
HPGDS	1.67346	0	1.68089	0	0.995578	0.000916418	-0.011037	1.1e-03
HPSE	1.67483	0	1.66744	0	1.00443	6.38736e-05	0.0109419	7.6e-05
HRAS	1.67629	0	1.67616	0	1.00008	0.855274	0.000190209	8.6e-01
HRC	1.67034	0	1.65248	0	1.01081	5.88113e-05	0.0266421	7.4e-05
HRG	1.67602	0	1.67653	0	0.999696	0.535661	-0.000754629	5.4e-01
HS1BP3	1.67554	0	1.67308	0	1.00147	0.192681	0.00364797	1.9e-01
HS3ST3B1	1.67507	0	1.66743	0	1.00458	0.0434134	0.0113154	4.4e-02
HS6ST1	1.67561	0	1.66942	0	1.00371	0.162085	0.00916562	1.6e-01
HS6ST2	1.67991	0	1.69733	0	0.989736	0.0443647	-0.0256222	4.6e-02
HSBP1	1.67589	0	1.67478	0	1.00066	0.455137	0.0016449	4.6e-01
HSD11B1	1.67591	0	1.67481	0	1.00065	0.71426	0.00162044	7.1e-01
HSD17B14	1.6757	0	1.67514	0	1.00034	0.278864	0.000837842	2.8e-01
HSD17B3	1.67638	0	1.67689	0	0.999695	0.604042	-0.000756986	6e-01
HSDL2	1.67693	0	1.68311	0	0.99633	0.148638	-0.00912562	1.5e-01
HSP90B1	1.6769	0	1.6784	0	0.999104	0.0765049	-0.00222186	7.8e-02
HSPA1A	1.67567	0	1.67136	0	1.00258	0.0184583	0.006375	1.9e-02
HSPA2	1.67557	0	1.67323	0	1.0014	0.624827	0.00347174	6.2e-01
HSPB1	1.67606	0	1.67528	0	1.00047	0.23219	0.00115396	2.3e-01
HSPB6	1.66586	0	1.61086	0	1.03414	0.000465655	0.0826001	4.9e-04
HSPG2	1.66316	0	1.59967	0	1.03969	0.00205261	0.0957379	2.1e-03
HTR1A	1.67626	0	1.67664	0	0.999775	0.708322	-0.000556839	7.1e-01
HTR1B	1.67665	0	1.67899	0	0.998607	0.0739851	-0.00345691	7.5e-02
HTRA2	1.6762	0	1.67237	0	1.00229	0.00632982	0.00565949	6.6e-03
HYAL1	1.6736	0	1.66011	0	1.00813	0.0179517	0.0200283	1.8e-02
HYOU1	1.67523	0	1.67048	0	1.00284	0.649974	0.00703407	6.5e-01
ICA1	1.67623	0	1.67523	0	1.0006	0.177811	0.00148442	1.8e-01
ICAM1	1.671	0	1.62056	0	1.03112	4.75636e-10	0.0751689	1.2e-09
ICAM2	1.67565	0	1.67217	0	1.00208	0.519612	0.00515707	5.2e-01
ICAM3	1.67296	0	1.65365	0	1.01167	0.000276251	0.0286864	3.1e-04
ICAM4	1.67734	0	1.68215	0	0.997143	0.00683329	-0.00709633	7.3e-03
ICAM5	1.67424	0	1.66089	0	1.00804	5.08738e-05	0.0197952	6.2e-05
ICOSLG	1.68242	0	1.71034	0	0.983674	5.88947e-06	-0.0409182	9.3e-06
ID4	1.67636	0	1.67671	0	0.999787	0.72557	-0.000526995	7.3e-01
IDI2	1.67659	0	1.67801	0	0.999156	0.766924	-0.00209371	7.7e-01
IDO1	1.67658	0	1.67898	0	0.998573	0.525005	-0.0035423	5.3e-01
IDS	1.67644	0	1.6777	0	0.999249	0.147921	-0.00186174	1.5e-01
IDUA	1.67425	0	1.66517	0	1.00545	0.0047119	0.0134595	5e-03
IFI30	1.66172	0	1.59865	0	1.03946	0	0.0953208	3.1e-15
IFIT1	1.67675	0	1.67871	0	0.998831	0.150053	-0.00289902	1.5e-01
IFIT3	1.67626	0	1.67415	0	1.00125	0.0605276	0.00310658	6.1e-02
IFNAR1	1.67638	0	1.67864	0	0.998651	0.160353	-0.00334867	1.6e-01
IFNG	1.675	0	1.67008	0	1.00295	0.00310686	0.00728872	3.3e-03
IFNGR1	1.68355	0	1.71582	0	0.981195	0.0264964	-0.0472025	2.8e-02
IFNGR2	1.67612	0	1.67433	0	1.00107	0.446847	0.00264307	4.5e-01
IFNL1	1.6753	0	1.66402	0	1.00678	0.00342884	0.0166981	3.6e-03
IFNL2	1.6763	0	1.67688	0	0.999656	0.505173	-0.000853201	5.1e-01
IFNLR1	1.67488	0	1.66314	0	1.00706	0.00982529	0.0174051	1e-02
IFNW1	1.67625	0	1.67637	0	0.999929	0.915717	-0.000174981	9.2e-01
IFT20	1.67622	0	1.67617	0	1.00003	0.955726	8.29849e-05	9.6e-01
IGBP1	1.67623	0	1.67592	0	1.00019	0.450401	0.000465342	4.5e-01
IGDCC3	1.67625	0	1.67625	0	1	0.998588	9.74059e-07	1e+00
IGDCC4	1.6801	0	1.69836	0	0.989251	1.88547e-09	-0.0268418	7.4e-09
IGF1R	1.67814	0	1.68809	0	0.994105	0.258228	-0.0146749	2.6e-01
IGF2BP3	1.67637	0	1.67712	0	0.999551	0.26346	-0.00111281	2.6e-01
IGF2R	1.6735	0	1.65577	0	1.01071	0.000161792	0.0263252	1.9e-04
IGFBP1	1.67218	0	1.64768	0	1.01487	0.000525821	0.0364559	5.7e-04
IGFBP2	1.66316	0	1.58374	0	1.05014	9.32587e-15	0.119755	9.9e-14
IGFBP3	1.67089	0	1.66557	0	1.00319	0.00131147	0.00792968	1.5e-03
IGFBP4	1.63435	0	1.4485	0	1.1283	0	0.29297	0e+00
IGFBP6	1.68834	0	1.73284	0	0.974319	0.00758677	-0.0646493	8.1e-03
IGFBP7	1.65522	0	1.56717	0	1.05619	0	0.134392	2.2e-16
IGFBPL1	1.66416	0	1.60262	0	1.0384	3.0917e-08	0.0926558	5.8e-08
IGFL4	1.67621	0	1.67603	0	1.00011	0.78784	0.000271927	7.9e-01
IGHMBP2	1.67624	0	1.67599	0	1.00015	0.838851	0.000372431	8.4e-01
IGLC2	1.66985	0	1.64673	0	1.01404	1.22558e-08	0.0345065	2.9e-08
IGLON5	1.67544	0	1.674	0	1.00085	0.191208	0.0021186	1.9e-01
IGSF21	1.6764	0	1.68075	0	0.997409	0.00317116	-0.00643917	3.5e-03
IGSF3	1.67371	0	1.66228	0	1.00687	0.0892169	0.0169602	9e-02
IGSF8	1.66891	0	1.6393	0	1.01806	3.07176e-05	0.0442669	3.9e-05
IGSF9	1.67617	0	1.67653	0	0.999786	0.75168	-0.000529492	7.5e-01
IKBKG	1.67632	0	1.67655	0	0.999863	0.580024	-0.000340089	5.8e-01
IKZF2	1.67627	0	1.67632	0	0.999969	0.963859	-7.79459e-05	9.6e-01
IL10	1.67296	0	1.66537	0	1.00455	0.000258541	0.0112712	3e-04
IL10RA	1.67597	0	1.67358	0	1.00142	0.232844	0.00352501	2.3e-01
IL10RB	1.67027	0	1.63866	0	1.01929	0.0298514	0.0471584	3e-02
IL11	1.67652	0	1.67761	0	0.999348	0.2465	-0.00161647	2.5e-01
IL12A_IL12B	1.67328	0	1.66068	0	1.00759	0.0895708	0.0187144	9e-02
IL12B	1.67429	0	1.66583	0	1.00508	0.240911	0.0125543	2.4e-01
IL12RB1	1.6723	0	1.65964	0	1.00763	0.0328983	0.0188384	3.4e-02
IL12RB2	1.67638	0	1.67645	0	0.999958	0.775066	-0.000104459	7.8e-01
IL13	1.67656	0	1.67754	0	0.999416	0.319522	-0.00144725	3.2e-01
IL13RA1	1.67729	0	1.68758	0	0.993902	0.0573885	-0.015194	5.9e-02
IL13RA2	1.67625	0	1.67632	0	0.999962	0.97634	-9.48747e-05	9.8e-01
IL15	1.66872	0	1.63382	0	1.02136	9.62119e-13	0.0521964	6.8e-12
IL15RA	1.67081	0	1.64737	0	1.01423	0.00746489	0.0349399	7.7e-03
IL16	1.67608	0	1.67499	0	1.00065	0.86897	0.00162165	8.7e-01
IL17A	1.6749	0	1.67093	0	1.00238	0.0732934	0.00588519	7.4e-02
IL17C	1.67145	0	1.65419	0	1.01044	0.000850325	0.0257176	9.5e-04
IL17D	1.67755	0	1.6874	0	0.994167	0.126854	-0.0145268	1.3e-01
IL17F	1.67626	0	1.67633	0	0.999958	0.948771	-0.000105084	9.5e-01
IL17RA	1.67583	0	1.6736	0	1.00133	0.441885	0.00329529	4.4e-01
IL17RB	1.67619	0	1.67581	0	1.00022	0.943542	0.000557494	9.4e-01
IL18	1.67311	0	1.64862	0	1.01486	1.90055e-06	0.0363842	2.7e-06
IL18BP	1.66313	0	1.60122	0	1.03866	1.92708e-06	0.0933586	2.7e-06
IL18R1	1.67191	0	1.65524	0	1.01007	2.20328e-05	0.0248079	2.9e-05
IL18RAP	1.67664	0	1.67647	0	1.0001	0.609651	0.000243171	6.1e-01
IL19	1.66931	0	1.63867	0	1.0187	5.17268e-07	0.0457918	8.5e-07
IL1A	1.67582	0	1.67587	0	0.999971	0.799396	-7.17891e-05	8e-01
IL1B	1.67546	0	1.66972	0	1.00344	0.00243523	0.00849302	2.6e-03
IL1R1	1.67381	0	1.65883	0	1.00903	0.124069	0.0222393	1.2e-01
IL1R2	1.67637	0	1.67716	0	0.999526	0.366727	-0.0011756	3.7e-01
IL1RAP	1.67626	0	1.67353	0	1.00163	0.0137701	0.00403292	1.4e-02
IL1RL1	1.67221	0	1.65178	0	1.01237	1.41917e-06	0.0303854	2.1e-06
IL1RL2	1.67724	0	1.69009	0	0.992394	3.29291e-07	-0.01898	7.2e-07
IL1RN	1.67035	0	1.64385	0	1.01612	1.4668e-07	0.0395336	2.7e-07
IL2	1.67616	0	1.67605	0	1.00006	0.638305	0.000157671	6.4e-01
IL20	1.67578	0	1.67132	0	1.00267	0.011693	0.0065979	1.2e-02
IL20RA	1.67727	0	1.6803	0	0.9982	0.038756	-0.0044655	4e-02
IL20RB	1.67654	0	1.67729	0	0.999552	0.264044	-0.00111171	2.6e-01
IL21R	1.67623	0	1.67616	0	1.00004	0.82694	9.31473e-05	8.3e-01
IL22	1.67237	0	1.65079	0	1.01308	1.83405e-09	0.0321045	4.8e-09
IL22RA1	1.67676	0	1.67807	0	0.999218	0.471959	-0.00193977	4.7e-01
IL24	1.67623	0	1.67662	0	0.999766	0.543724	-0.000581143	5.4e-01
IL25	1.67621	0	1.67626	0	0.999969	0.784992	-7.64923e-05	7.9e-01
IL2RA	1.66237	0	1.59235	0	1.04397	2.08399e-09	0.105713	5e-09
IL2RB	1.67658	0	1.67847	0	0.998875	0.406794	-0.00279104	4.1e-01
IL2RG	1.6767	0	1.67976	0	0.998176	0.158565	-0.00452779	1.6e-01
IL3	1.67619	0	1.67632	0	0.999922	0.855145	-0.000193156	8.6e-01
IL31	1.6764	0	1.67561	0	1.00047	0.542616	0.00116956	5.4e-01
IL31RA	1.67618	0	1.67993	0	0.997771	0.12856	-0.00553832	1.3e-01
IL32	1.67504	0	1.66905	0	1.00359	0.482317	0.00887467	4.8e-01
IL33	1.6763	0	1.67668	0	0.999772	0.882398	-0.000565405	8.8e-01
IL34	1.67656	0	1.68289	0	0.996234	0.0174918	-0.00936651	1.8e-02
IL36A	1.67663	0	1.67741	0	0.999537	0.419979	-0.00114822	4.2e-01
IL36G	1.67446	0	1.66887	0	1.00335	0.0297934	0.00827953	3e-02
IL3RA	1.67698	0	1.68389	0	0.995896	0.251566	-0.0102072	2.5e-01
IL4	1.67623	0	1.67607	0	1.0001	0.666297	0.00024964	6.7e-01
IL4R	1.66754	0	1.63337	0	1.02091	0.000238985	0.0511756	2.8e-04
IL5	1.6763	0	1.67603	0	1.00016	0.543381	0.000391871	5.4e-01
IL5RA	1.67519	0	1.66675	0	1.00507	0.021389	0.0125038	2.2e-02
IL6	1.67048	0	1.61907	0	1.03175	0	0.076678	0e+00
IL6R	1.6757	0	1.6721	0	1.00215	0.269293	0.00532456	2.7e-01
IL6ST	1.67379	0	1.66298	0	1.0065	0.111439	0.0160436	1.1e-01
IL7	1.67628	0	1.67608	0	1.00012	0.647661	0.000297576	6.5e-01
IL7R	1.67907	0	1.68867	0	0.994318	1.62373e-05	-0.0141293	2.4e-05
IL9	1.6762	0	1.67642	0	0.999868	0.767902	-0.000327823	7.7e-01
ILKAP	1.67622	0	1.67523	0	1.00059	0.595227	0.00147077	6e-01
IMMT	1.67195	0	1.65062	0	1.01292	0.000134241	0.0317429	1.6e-04
IMPA1	1.67617	0	1.676	0	1.0001	0.683004	0.000249823	6.8e-01
IMPACT	1.67622	0	1.67591	0	1.00018	0.768474	0.000450184	7.7e-01
IMPG1	1.67646	0	1.67909	0	0.998436	0.017988	-0.00388164	1.9e-02
ING1	1.6759	0	1.67397	0	1.00115	0.339573	0.00285825	3.4e-01
INHBB	1.66529	0	1.61636	0	1.03027	1.27723e-08	0.0735538	2.9e-08
INHBC	1.67536	0	1.67073	0	1.00277	0.213988	0.00685552	2.1e-01
INPP1	1.67561	0	1.67236	0	1.00195	0.335727	0.00481682	3.4e-01
INPP5D	1.6762	0	1.6758	0	1.00024	0.406814	0.00059528	4.1e-01
INPP5J	1.67612	0	1.67667	0	0.99967	0.470648	-0.000818677	4.7e-01
INPPL1	1.67632	0	1.67637	0	0.999967	0.879175	-8.28849e-05	8.8e-01
INSL3	1.67602	0	1.67613	0	0.999935	0.642031	-0.000162148	6.4e-01
INSL4	1.6756	0	1.67135	0	1.00255	0.285288	0.00629829	2.9e-01
INSL5	1.67421	0	1.66412	0	1.00607	0.00117112	0.0149772	1.3e-03
INSR	1.67454	0	1.66491	0	1.00578	0.00202973	0.0142657	2.2e-03
IPCEF1	1.67619	0	1.67496	0	1.00074	0.346603	0.00182881	3.5e-01
IQGAP2	1.67586	0	1.67343	0	1.00145	0.104528	0.00359904	1.1e-01
IRAG2	1.67641	0	1.67637	0	1.00002	0.805745	5.60253e-05	8.1e-01
IRAK1	1.67608	0	1.67543	0	1.00039	0.387649	0.000954182	3.9e-01
IRAK4	1.67608	0	1.67491	0	1.0007	0.123312	0.00173654	1.2e-01
ISLR2	1.67984	0	1.70359	0	0.986058	3.7843e-06	-0.0349381	6.3e-06
ISM1	1.67731	0	1.68503	0	0.995418	0.404578	-0.0113987	4.1e-01
ISM2	1.67576	0	1.67706	0	0.999223	0.194922	-0.00192799	2e-01
IST1	1.67601	0	1.67544	0	1.00034	0.356543	0.000839908	3.6e-01
ITGA11	1.68044	0	1.70113	0	0.987837	2.13114e-11	-0.0304084	2.1e-10
ITGA2	1.67494	0	1.68373	0	0.994775	2.85561e-05	-0.0130355	4.2e-05
ITGA5	1.67391	0	1.65707	0	1.01016	0.0277772	0.0249768	2.8e-02
ITGA6	1.6762	0	1.67585	0	1.00021	0.73986	0.000515827	7.4e-01
ITGAL	1.67629	0	1.67661	0	0.999808	0.90076	-0.00047675	9e-01
ITGAM	1.6796	0	1.7098	0	0.982338	7.0504e-11	-0.044436	4.9e-10
ITGAV	1.67811	0	1.73769	0	0.965716	0	-0.0878536	0e+00
ITGAX	1.67609	0	1.6754	0	1.00041	0.369312	0.00102042	3.7e-01
ITGB1	1.67882	0	1.70486	0	0.984727	1.79559e-05	-0.0383592	2.7e-05
ITGB1BP1	1.67633	0	1.6759	0	1.00026	0.580531	0.000643657	5.8e-01
ITGB1BP2	1.67627	0	1.67326	0	1.0018	0.0141061	0.00446316	1.4e-02
ITGB2	1.6817	0	1.70925	0	0.983879	1.71928e-07	-0.0404204	3.8e-07
ITGB5	1.67614	0	1.67519	0	1.00056	0.802676	0.00139983	8e-01
ITGB6	1.67948	0	1.69357	0	0.991683	0.0101531	-0.0207289	1.1e-02
ITGB7	1.67579	0	1.67268	0	1.00186	0.471833	0.00459586	4.7e-01
ITGBL1	1.67025	0	1.64915	0	1.01279	0.000614134	0.0314788	7e-04
ITIH1	1.6762	0	1.67721	0	0.999402	0.577179	-0.00148255	5.8e-01
ITIH3	1.67051	0	1.63679	0	1.0206	3.59048e-08	0.0502962	6.8e-08
ITIH4	1.67575	0	1.67599	0	0.999857	0.798708	-0.000354217	8e-01
ITIH5	1.67631	0	1.67577	0	1.00032	0.523556	0.000800454	5.2e-01
ITM2A	1.6787	0	1.68839	0	0.994262	0.0344464	-0.0142739	3.5e-02
ITPA	1.67626	0	1.67612	0	1.00008	0.873492	0.000209991	8.7e-01
ITPR1	1.67526	0	1.66954	0	1.00343	0.00422477	0.00847683	4.5e-03
ITPRIP	1.67644	0	1.67717	0	0.999567	0.441194	-0.00107424	4.4e-01
IVD	1.67653	0	1.67591	0	1.00038	0.341079	0.000930212	3.4e-01
IZUMO1	1.67609	0	1.6768	0	0.999579	0.288281	-0.00104382	2.9e-01
JAM2	1.68526	0	1.72403	0	0.977513	0.0358294	-0.0565747	3.7e-02
JAM3	1.67474	0	1.6679	0	1.0041	0.103347	0.0101451	1e-01
JCHAIN	1.67617	0	1.67584	0	1.00019	0.914597	0.000475864	9.1e-01
JMJD1C	1.67622	0	1.67629	0	0.99996	0.874009	-9.80888e-05	8.7e-01
JPT2	1.67609	0	1.67581	0	1.00017	0.538087	0.000413179	5.4e-01
JUN	1.67525	0	1.67094	0	1.00258	0.28021	0.006377	2.8e-01
KAZALD1	1.67874	0	1.69643	0	0.989572	0.00364714	-0.0260644	4e-03
KAZN	1.67607	0	1.67628	0	0.999877	0.616158	-0.000304757	6.2e-01
KCNC4	1.67654	0	1.67732	0	0.999531	0.372527	-0.00116352	3.7e-01
KCNH2	1.67633	0	1.67663	0	0.999818	0.723199	-0.000452134	7.2e-01
KCNIP4	1.6755	0	1.67636	0	0.999487	0.220449	-0.00127359	2.2e-01
KCTD5	1.67602	0	1.67465	0	1.00082	0.696194	0.00203232	7e-01
KDM3A	1.67661	0	1.67736	0	0.999553	0.253167	-0.00110835	2.5e-01
KDR	1.67533	0	1.67387	0	1.00087	0.345279	0.00216613	3.5e-01
KEL	1.67683	0	1.68188	0	0.996998	0.104383	-0.00746011	1.1e-01
KHDC3L	1.67599	0	1.6779	0	0.998862	0.046044	-0.00282428	4.7e-02
KHK	1.67621	0	1.6758	0	1.00025	0.583953	0.00060923	5.8e-01
KIAA0319	1.68219	0	1.71481	0	0.980978	6.5878e-05	-0.0478147	9e-05
KIAA1549	1.67689	0	1.6769	0	0.999995	0.984452	-1.33948e-05	9.8e-01
KIAA1549L	1.67624	0	1.67627	0	0.999984	0.980552	-4.01614e-05	9.8e-01
KIAA2013	1.67626	0	1.67661	0	0.999791	0.719586	-0.000518962	7.2e-01
KIF1C	1.6743	0	1.66582	0	1.00509	0.0477097	0.0125764	4.8e-02
KIF20B	1.67601	0	1.67566	0	1.00021	0.448254	0.000517603	4.5e-01
KIF22	1.67639	0	1.67564	0	1.00045	0.279807	0.00111956	2.8e-01
KIFBP	1.67613	0	1.67565	0	1.00028	0.328806	0.000698572	3.3e-01
KIR2DL2	1.67562	0	1.6701	0	1.00331	0.0948155	0.00817441	9.5e-02
KIR2DL3	1.67451	0	1.66628	0	1.00494	0.0572812	0.012199	5.8e-02
KIR2DS4	1.67588	0	1.67443	0	1.00087	0.103314	0.00214878	1e-01
KIR3DL1	1.67617	0	1.67763	0	0.999131	0.491558	-0.00215604	4.9e-01
KIR3DL2	1.67624	0	1.67533	0	1.00054	0.259966	0.00134501	2.6e-01
KIRREL1	1.67618	0	1.6768	0	0.999632	0.502401	-0.000913623	5e-01
KIRREL2	1.67852	0	1.69061	0	0.992851	0.0787276	-0.0178131	8e-02
KIT	1.67655	0	1.68873	0	0.992785	2.37171e-06	-0.0180088	4.2e-06
KITLG	1.67942	0	1.71611	0	0.978622	0	-0.0539967	1e-14
KLB	1.6764	0	1.67837	0	0.998825	0.242089	-0.00291579	2.4e-01
KLF4	1.67549	0	1.66934	0	1.00368	0.15904	0.00910405	1.6e-01
KLHL41	1.67643	0	1.67725	0	0.999509	0.847403	-0.0012184	8.5e-01
KLK1	1.6757	0	1.67447	0	1.00073	0.182889	0.00182091	1.8e-01
KLK10	1.67473	0	1.66497	0	1.00586	0.212396	0.0144635	2.1e-01
KLK11	1.6741	0	1.66398	0	1.00608	0.371119	0.0150029	3.7e-01
KLK12	1.67619	0	1.6783	0	0.998742	0.221457	-0.00312135	2.2e-01
KLK13	1.67625	0	1.67636	0	0.999933	0.974689	-0.000166678	9.7e-01
KLK14	1.67863	0	1.69474	0	0.990495	0.0207966	-0.0237376	2.2e-02
KLK15	1.67641	0	1.67834	0	0.998854	0.408495	-0.00284446	4.1e-01
KLK3	1.67633	0	1.67638	0	0.99997	0.941512	-7.44591e-05	9.4e-01
KLK4	1.66683	0	1.6156	0	1.03171	4.03191e-08	0.0768324	7.6e-08
KLK6	1.68358	0	1.72575	0	0.975562	7.51557e-06	-0.0616969	1.2e-05
KLK7	1.67712	0	1.68316	0	0.996409	0.00209517	-0.0089269	2.3e-03
KLK8	1.67912	0	1.69438	0	0.990998	0.136389	-0.0224607	1.4e-01
KLKB1	1.67582	0	1.67278	0	1.00182	0.375481	0.00449949	3.8e-01
KLRB1	1.67335	0	1.66602	0	1.0044	0.214446	0.0108873	2.2e-01
KLRC1	1.67625	0	1.67627	0	0.999987	0.977129	-3.1528e-05	9.8e-01
KLRD1	1.67582	0	1.67443	0	1.00083	0.707903	0.00205808	7.1e-01
KLRF1	1.67796	0	1.68516	0	0.995728	0.0224166	-0.0106193	2.3e-02
KLRK1	1.67716	0	1.68156	0	0.997381	0.394967	-0.0065027	4e-01
KRT14	1.67588	0	1.68423	0	0.995041	0.00128504	-0.0123585	1.5e-03
KRT17	1.67618	0	1.67643	0	0.999848	0.73015	-0.000376359	7.3e-01
KRT18	1.67415	0	1.66179	0	1.00744	0.0424878	0.0183305	4.3e-02
KRT19	1.66538	0	1.61307	0	1.03242	7.03266e-10	0.0786058	2e-09
KRT5	1.68022	0	1.70193	0	0.987242	6.88296e-05	-0.031922	9.3e-05
KRT6C	1.67649	0	1.67838	0	0.998872	0.26975	-0.00279791	2.7e-01
KRT8	1.67513	0	1.67234	0	1.00167	0.253626	0.00414413	2.5e-01
KYAT1	1.67621	0	1.67565	0	1.00034	0.571609	0.000831583	5.7e-01
KYNU	1.6762	0	1.67473	0	1.00088	0.525046	0.00217673	5.3e-01
L1CAM	1.67901	0	1.71852	0	0.977009	5.11908e-07	-0.0581872	1.2e-06
L3HYPDH	1.6757	0	1.67304	0	1.00159	0.0775091	0.00393418	7.8e-02
LACRT	1.67634	0	1.68177	0	0.99677	0.0021507	-0.00803185	2.4e-03
LACTB2	1.67589	0	1.67445	0	1.00086	0.0907394	0.00213229	9.1e-02
LAG3	1.67157	0	1.65335	0	1.01102	0.000252303	0.0271319	2.9e-04
LAIR1	1.65441	0	1.56137	0	1.05959	7.48956e-13	0.142176	5.3e-12
LAIR2	1.6738	0	1.66593	0	1.00472	0.0129625	0.0116719	1.3e-02
LAMA1	1.67625	0	1.67634	0	0.999947	0.890992	-0.000130619	8.9e-01
LAMA4	1.67221	0	1.63241	0	1.02438	2.53445e-05	0.0592086	2.9e-05
LAMB1	1.67493	0	1.66693	0	1.0048	0.0135756	0.0118523	1.4e-02
LAMP1	1.67664	0	1.67638	0	1.00016	0.449461	0.000392322	4.5e-01
LAMP2	1.67672	0	1.67704	0	0.999811	0.441815	-0.000468734	4.4e-01
LAMP3	1.66369	0	1.58091	0	1.05236	0	0.12473	2.2e-16
LAMTOR5	1.67616	0	1.67598	0	1.0001	0.842243	0.00025758	8.4e-01
LAP3	1.67605	0	1.67454	0	1.0009	0.0717962	0.00223505	7.2e-02
LARP1	1.67604	0	1.67534	0	1.00041	0.386578	0.00102612	3.9e-01
LAT	1.67647	0	1.67502	0	1.00087	0.0782627	0.00215236	7.9e-02
LAT2	1.67618	0	1.67587	0	1.00019	0.414069	0.000460493	4.1e-01
LATS1	1.67581	0	1.67492	0	1.00053	0.179888	0.00131598	1.8e-01
LAYN	1.65952	0	1.58749	0	1.04537	0.000108955	0.109216	1.2e-04
LBP	1.67407	0	1.66583	0	1.00495	0.0453231	0.012222	4.6e-02
LBR	1.67532	0	1.66895	0	1.00382	0.000686351	0.00943934	7.6e-04
LCAT	1.67503	0	1.67161	0	1.00205	0.0478083	0.00507124	4.9e-02
LCN15	1.67459	0	1.66504	0	1.00573	0.0391083	0.0141546	4e-02
LCN2	1.6655	0	1.62545	0	1.02464	2.08031e-06	0.0601871	3.2e-06
LCP1	1.67548	0	1.67139	0	1.00244	0.119418	0.00604756	1.2e-01
LDLR	1.67506	0	1.67902	0	0.997647	0.00821602	-0.00585353	8.8e-03
LDLRAP1	1.67618	0	1.67562	0	1.00033	0.39016	0.000827431	3.9e-01
LECT2	1.67341	0	1.66294	0	1.0063	0.0274172	0.0155476	2.8e-02
LEG1	1.67582	0	1.67375	0	1.00123	0.0771535	0.0030576	7.8e-02
LELP1	1.67618	0	1.67618	0	1	0.963143	2.59701e-06	9.6e-01
LEO1	1.67595	0	1.67322	0	1.00163	0.354873	0.00403108	3.5e-01
LEP	1.67731	0	1.67892	0	0.999041	0.456743	-0.00237727	4.6e-01
LEPR	1.67629	0	1.67229	0	1.00239	0.28339	0.00591267	2.8e-01
LETM1	1.67352	0	1.66172	0	1.0071	0.00249171	0.0175187	2.7e-03
LGALS1	1.66776	0	1.62903	0	1.02377	0.000630161	0.057995	6.8e-04
LGALS3	1.67445	0	1.66469	0	1.00586	0.0893762	0.0144697	9e-02
LGALS3BP	1.67407	0	1.66377	0	1.0062	0.00111185	0.0152928	1.2e-03
LGALS4	1.66508	0	1.61705	0	1.0297	2.57969e-09	0.0722162	6.7e-09
LGALS7_LGALS7B	1.67432	0	1.66536	0	1.00538	0.252258	0.013283	2.5e-01
LGALS8	1.67587	0	1.67389	0	1.00118	0.175078	0.0029221	1.8e-01
LGALS9	1.65122	0	1.53511	0	1.07563	0	0.178288	0e+00
LGMN	1.67535	0	1.64559	0	1.01808	3.40466e-10	0.0440555	9.1e-10
LHB	1.676	0	1.67511	0	1.00053	0.548335	0.00131646	5.5e-01
LHPP	1.67623	0	1.67598	0	1.00014	0.787684	0.000356465	7.9e-01
LIF	1.67609	0	1.67133	0	1.00285	0.0191453	0.00705145	2e-02
LIFR	1.67585	0	1.67301	0	1.0017	0.688296	0.00419755	6.9e-01
LILRA2	1.67517	0	1.66785	0	1.00439	0.117034	0.0108558	1.2e-01
LILRA3	1.67591	0	1.67509	0	1.00049	0.472717	0.00120999	4.7e-01
LILRA4	1.67618	0	1.6758	0	1.00022	0.802167	0.000554703	8e-01
LILRA5	1.6683	0	1.62397	0	1.0273	1.03541e-09	0.0663322	2.8e-09
LILRA6	1.676	0	1.67505	0	1.00057	0.596817	0.00141092	6e-01
LILRB1	1.67542	0	1.67038	0	1.00302	0.367992	0.00746485	3.7e-01
LILRB2	1.67425	0	1.66489	0	1.00563	0.110124	0.0138912	1.1e-01
LILRB4	1.65981	0	1.57881	0	1.0513	2.28706e-14	0.122758	2.6e-13
LILRB5	1.67613	0	1.67538	0	1.00045	0.711121	0.00110618	7.1e-01
LIPF	1.6764	0	1.67752	0	0.99933	0.258745	-0.00166199	2.6e-01
LMNB1	1.67572	0	1.66672	0	1.0054	0.010812	0.013322	1.1e-02
LMNB2	1.66392	0	1.59203	0	1.04516	3.31046e-12	0.10828	1.7e-11
LMOD1	1.67113	0	1.64313	0	1.01704	0.00177127	0.0417227	1.9e-03
LMOD2	1.67695	0	1.6799	0	0.998245	0.0167519	-0.00435627	1.7e-02
LONP1	1.67536	0	1.67093	0	1.00266	0.0114748	0.00656896	1.2e-02
LPA	1.6777	0	1.6757	0	1.0012	0.0469864	0.00295974	4.7e-02
LPCAT2	1.6754	0	1.66961	0	1.00347	0.0417814	0.00857102	4.2e-02
LPL	1.67648	0	1.67726	0	0.999535	0.858997	-0.00115256	8.6e-01
LPO	1.67646	0	1.67697	0	0.999695	0.679507	-0.000755728	6.8e-01
LPP	1.6763	0	1.67594	0	1.00021	0.594636	0.000526545	5.9e-01
LRCH4	1.67584	0	1.67257	0	1.00195	0.0549483	0.00483719	5.6e-02
LRFN2	1.67619	0	1.67697	0	0.999534	0.534411	-0.00115501	5.3e-01
LRG1	1.67177	0	1.64484	0	1.01637	1.54075e-10	0.0400784	5.1e-10
LRIG1	1.67227	0	1.65301	0	1.01165	0.000349705	0.0286486	4e-04
LRIG3	1.67558	0	1.67273	0	1.00171	0.391639	0.00422541	3.9e-01
LRP1	1.67624	0	1.67617	0	1.00004	0.991984	9.17871e-05	9.9e-01
LRP11	1.67696	0	1.68021	0	0.998068	0.800048	-0.00479443	8e-01
LRP2	1.67624	0	1.67619	0	1.00003	0.953256	7.42854e-05	9.5e-01
LRP2BP	1.67609	0	1.6749	0	1.00071	0.118872	0.00176011	1.2e-01
LRPAP1	1.67562	0	1.673	0	1.00157	0.145382	0.00388198	1.5e-01
LRRC25	1.67124	0	1.64459	0	1.01621	0.000941948	0.0397079	1e-03
LRRC37A2	1.67597	0	1.67407	0	1.00114	0.29042	0.00281382	2.9e-01
LRRC38	1.67627	0	1.67704	0	0.999543	0.607763	-0.00113397	6.1e-01
LRRC59	1.67602	0	1.67503	0	1.00059	0.275375	0.00146874	2.8e-01
LRRFIP1	1.67614	0	1.67589	0	1.00015	0.624995	0.000381337	6.3e-01
LRRN1	1.68191	0	1.69601	0	0.991686	6.92676e-07	-0.0206778	1.6e-06
LRTM1	1.67618	0	1.67704	0	0.999487	0.392037	-0.00127189	3.9e-01
LRTM2	1.68186	0	1.71274	0	0.981969	8.27782e-13	-0.0452909	1.2e-11
LSM1	1.67616	0	1.6767	0	0.999679	0.670864	-0.000796896	6.7e-01
LSM8	1.67597	0	1.67605	0	0.999956	0.850268	-0.00010978	8.5e-01
LSP1	1.67671	0	1.6814	0	0.997209	0.391047	-0.00693423	3.9e-01
LTA	1.67634	0	1.67788	0	0.999078	0.591965	-0.00228857	5.9e-01
LTA4H	1.67346	0	1.6554	0	1.01091	0.000513531	0.0268134	5.7e-04
LTB	1.67646	0	1.67487	0	1.00095	0.211269	0.00235785	2.1e-01
LTBP2	1.65402	0	1.52755	0	1.08279	0	0.193372	0e+00
LTBP3	1.6725	0	1.64791	0	1.01493	0.00016437	0.0365742	1.9e-04
LTBR	1.66409	0	1.60271	0	1.0383	0.00025411	0.0924261	2.7e-04
LTO1	1.67641	0	1.67726	0	0.999495	0.316022	-0.00125134	3.2e-01
LUZP2	1.68171	0	1.69908	0	0.989775	0.00304274	-0.0254843	3.3e-03
LXN	1.67668	0	1.67619	0	1.00029	0.306002	0.000727608	3.1e-01
LY6D	1.67371	0	1.66327	0	1.00628	0.439972	0.0154961	4.4e-01
LY75	1.67763	0	1.6824	0	0.997166	0.0301345	-0.00703653	3.1e-02
LY9	1.67261	0	1.65771	0	1.00899	0.00661848	0.0221472	6.9e-03
LY96	1.67184	0	1.64696	0	1.01511	8.73938e-05	0.0370332	1e-04
LYAR	1.67687	0	1.67841	0	0.999082	0.277103	-0.00227684	2.8e-01
LYN	1.67616	0	1.67459	0	1.00094	0.109498	0.0023284	1.1e-01
LYPD1	1.67627	0	1.67634	0	0.99996	0.891366	-9.89318e-05	8.9e-01
LYPD3	1.67624	0	1.68139	0	0.996936	0.169675	-0.00761791	1.7e-01
LYPD8	1.67797	0	1.68346	0	0.996737	0.183543	-0.0081029	1.8e-01
LYPLA2	1.6762	0	1.67608	0	1.00007	0.852672	0.000170706	8.5e-01
LYSMD3	1.67624	0	1.67624	0	1	0.988185	8.07408e-07	9.9e-01
LYVE1	1.67929	0	1.69766	0	0.989175	0.00469634	-0.0270532	5.1e-03
LYZL2	1.67583	0	1.67745	0	0.999032	0.062892	-0.00240237	6.4e-02
LZTFL1	1.67615	0	1.67607	0	1.00005	0.676314	0.000118437	6.8e-01
M6PR	1.67631	0	1.67581	0	1.0003	0.339341	0.000741646	3.4e-01
MAD1L1	1.66935	0	1.63621	0	1.02025	1.70358e-07	0.0495084	3e-07
MAEA	1.67648	0	1.67882	0	0.998605	0.0360083	-0.00346129	3.7e-02
MAG	1.67637	0	1.67708	0	0.999578	0.220875	-0.00104589	2.2e-01
MAGEA3	1.67611	0	1.67597	0	1.00008	0.611597	0.000206053	6.1e-01
MAGED1	1.67601	0	1.67267	0	1.00199	0.15621	0.00493183	1.6e-01
MAMDC2	1.67144	0	1.64771	0	1.0144	0.000623501	0.0353388	6.9e-04
MAMDC4	1.67682	0	1.67773	0	0.999457	0.455894	-0.00134699	4.6e-01
MAN1A2	1.67607	0	1.67558	0	1.0003	0.803381	0.000731858	8e-01
MAN2B2	1.67512	0	1.67326	0	1.00111	0.102242	0.00275054	1e-01
MANEAL	1.6762	0	1.67741	0	0.999281	0.262688	-0.00178468	2.6e-01
MANF	1.67627	0	1.67473	0	1.00092	0.0749258	0.00227072	7.5e-02
MANSC1	1.67652	0	1.67814	0	0.999031	0.901457	-0.00240343	9e-01
MANSC4	1.67561	0	1.6703	0	1.00318	0.118043	0.00786279	1.2e-01
MAP1LC3A	1.67625	0	1.67612	0	1.00008	0.855707	0.000192613	8.6e-01
MAP1LC3B2	1.67611	0	1.67417	0	1.00116	0.123225	0.00287157	1.2e-01
MAP2	1.67548	0	1.66954	0	1.00356	0.0025134	0.00879212	2.7e-03
MAP2K1	1.67576	0	1.67479	0	1.00058	0.530631	0.00144244	5.3e-01
MAP2K6	1.6763	0	1.67625	0	1.00003	0.787788	7.21484e-05	7.9e-01
MAP3K5	1.67626	0	1.6763	0	0.999976	0.777585	-5.94681e-05	7.8e-01
MAP4K5	1.67619	0	1.67625	0	0.999964	0.83168	-9.00706e-05	8.3e-01
MAPK13	1.67592	0	1.67398	0	1.00116	0.331023	0.00288198	3.3e-01
MAPK9	1.67519	0	1.67206	0	1.00187	0.125613	0.00463403	1.3e-01
MAPKAPK2	1.67625	0	1.67626	0	0.999999	0.966953	-3.1164e-06	9.7e-01
MAPRE3	1.67668	0	1.67783	0	0.999314	0.199367	-0.00170067	2e-01
MAPT	1.67624	0	1.67704	0	0.999525	0.615268	-0.00117695	6.2e-01
MARCO	1.6743	0	1.66608	0	1.00493	0.0337137	0.0121827	3.4e-02
MARS1	1.67607	0	1.67568	0	1.00023	0.385528	0.000570425	3.9e-01
MASP1	1.67626	0	1.67798	0	0.998975	0.642558	-0.00254327	6.4e-01
MATN2	1.67422	0	1.64434	0	1.01817	1.47678e-05	0.0443196	1.8e-05
MATN3	1.67517	0	1.66589	0	1.00557	0.13266	0.0137447	1.3e-01
MAVS	1.67618	0	1.67498	0	1.00072	0.120088	0.00177917	1.2e-01
MAX	1.67607	0	1.67479	0	1.00077	0.0929306	0.00190502	9.4e-02
MB	1.67322	0	1.6605	0	1.00766	0.248669	0.0188891	2.5e-01
MBL2	1.67473	0	1.66731	0	1.00445	0.0108865	0.0109985	1.1e-02
MCAM	1.68148	0	1.71194	0	0.982209	2.98927e-05	-0.0446929	4.3e-05
MCEE	1.67625	0	1.67602	0	1.00013	0.66317	0.000333038	6.6e-01
MCEMP1	1.6761	0	1.67552	0	1.00035	0.549934	0.000856839	5.5e-01
MCFD2	1.67295	0	1.66138	0	1.00696	3.37008e-05	0.0171912	4.3e-05
MCTS1	1.67623	0	1.67634	0	0.999933	0.622043	-0.000165164	6.2e-01
MDGA1	1.67692	0	1.67873	0	0.998924	0.380494	-0.00266936	3.8e-01
MDH1	1.67616	0	1.67607	0	1.00005	0.742654	0.000128792	7.4e-01
MDK	1.67044	0	1.62848	0	1.02577	3.15274e-11	0.0625842	1.2e-10
MDM1	1.6763	0	1.67684	0	0.999673	0.570889	-0.000811394	5.7e-01
MECR	1.67511	0	1.66965	0	1.00327	0.00360384	0.00808823	3.8e-03
MED18	1.67611	0	1.67516	0	1.00057	0.229069	0.00140759	2.3e-01
MED21	1.67659	0	1.67776	0	0.999301	0.209139	-0.0017334	2.1e-01
MEGF10	1.67675	0	1.69367	0	0.99001	0.00842267	-0.025001	9.2e-03
MEGF11	1.67622	0	1.67585	0	1.00022	0.869363	0.000543512	8.7e-01
MEGF9	1.67639	0	1.67663	0	0.999854	0.884976	-0.00036071	8.8e-01
MELTF	1.6785	0	1.68409	0	0.99668	0.00496625	-0.00824028	5.3e-03
MENT	1.67545	0	1.67301	0	1.00146	0.0494958	0.00360559	5e-02
MEP1A	1.67672	0	1.67823	0	0.999102	0.0704064	-0.00222696	7.1e-02
MEP1B	1.67667	0	1.67219	0	1.00268	0.00256653	0.00663215	2.7e-03
MEPE	1.68227	0	1.71279	0	0.982184	5.78653e-05	-0.0447264	7.8e-05
MERTK	1.67159	0	1.64227	0	1.01785	0.00147623	0.0436604	1.6e-03
MESD	1.67617	0	1.67453	0	1.00098	0.0641481	0.0024226	6.5e-02
MET	1.67873	0	1.69151	0	0.992442	0.000494484	-0.0188369	5.9e-04
METAP1	1.67801	0	1.68259	0	0.997276	0.00459705	-0.00675992	4.9e-03
METAP1D	1.67583	0	1.67284	0	1.00179	0.0224653	0.00442629	2.3e-02
METAP2	1.67629	0	1.67468	0	1.00096	0.224767	0.00237469	2.3e-01
MFAP3	1.67639	0	1.6785	0	0.99874	0.226185	-0.00312778	2.3e-01
MFAP3L	1.67632	0	1.67644	0	0.999929	0.778318	-0.00017581	7.8e-01
MFAP4	1.6755	0	1.67199	0	1.0021	0.360985	0.00520106	3.6e-01
MFAP5	1.67745	0	1.68771	0	0.993916	0.49845	-0.0151575	5e-01
MFGE8	1.67543	0	1.6716	0	1.0023	0.0665018	0.00568271	6.7e-02
MGLL	1.67651	0	1.67736	0	0.999494	0.215936	-0.00125336	2.2e-01
MGMT	1.67608	0	1.67586	0	1.00013	0.517595	0.000320798	5.2e-01
MIA	1.68063	0	1.70797	0	0.983988	0.0077174	-0.0401796	8.4e-03
MICALL2	1.67604	0	1.67561	0	1.00026	0.32992	0.000632888	3.3e-01
MICB_MICA	1.67446	0	1.66823	0	1.00374	0.00213154	0.0092433	2.3e-03
MIF	1.67623	0	1.6759	0	1.0002	0.524473	0.000483733	5.2e-01
MILR1	1.67335	0	1.65935	0	1.00844	0.0448985	0.0207926	4.5e-02
MINDY1	1.67608	0	1.67621	0	0.999926	0.610967	-0.000182962	6.1e-01
MINK1	1.67595	0	1.6753	0	1.00039	0.318339	0.000962413	3.2e-01
MITD1	1.67644	0	1.6764	0	1.00003	0.893992	6.23668e-05	8.9e-01
MKI67	1.67635	0	1.67672	0	0.999783	0.843076	-0.000536768	8.4e-01
MLLT1	1.67606	0	1.67581	0	1.00015	0.522163	0.000371177	5.2e-01
MLN	1.67439	0	1.66279	0	1.00697	0.00943087	0.0171963	9.7e-03
MME	1.67471	0	1.67282	0	1.00113	0.071156	0.00280714	7.2e-02
MMP1	1.67432	0	1.66386	0	1.00628	7.52846e-06	0.0155002	1e-05
MMP10	1.67301	0	1.65784	0	1.00915	0.00463925	0.0225392	4.9e-03
MMP12	1.65743	0	1.57022	0	1.05554	0	0.132653	0e+00
MMP13	1.67549	0	1.66946	0	1.00361	0.0999627	0.00892783	1e-01
MMP15	1.67622	0	1.67599	0	1.00014	0.866138	0.000336331	8.7e-01
MMP3	1.67093	0	1.64731	0	1.01434	2.01222e-05	0.0352105	2.6e-05
MMP7	1.66446	0	1.60677	0	1.03591	1.88738e-14	0.0868289	2.3e-13
MMP8	1.6785	0	1.65728	0	1.0128	1.28822e-08	0.0312769	2.4e-08
MMP9	1.67726	0	1.66133	0	1.00959	7.68234e-07	0.0235328	1.1e-06
MMUT	1.67626	0	1.67618	0	1.00005	0.939218	0.000120578	9.4e-01
MN1	1.67625	0	1.67638	0	0.99992	0.883114	-0.000198936	8.8e-01
MNAT1	1.67631	0	1.67696	0	0.999612	0.42773	-0.000962303	4.3e-01
MNDA	1.67632	0	1.67606	0	1.00015	0.768115	0.000383253	7.7e-01
MOCS2	1.67561	0	1.67287	0	1.00164	0.121951	0.00406044	1.2e-01
MOG	1.68436	0	1.73016	0	0.973527	1.52446e-05	-0.0669287	2.4e-05
MORC3	1.6762	0	1.67647	0	0.999841	0.861166	-0.000394065	8.6e-01
MORF4L1	1.67615	0	1.67655	0	0.999764	0.524594	-0.000584406	5.2e-01
MORF4L2	1.67621	0	1.67717	0	0.999428	0.439552	-0.00141812	4.4e-01
MORN4	1.6761	0	1.67577	0	1.00019	0.482342	0.000481	4.8e-01
MPHOSPH8	1.67659	0	1.67487	0	1.00103	0.0517488	0.00253738	5.2e-02
MPI	1.67534	0	1.67114	0	1.00252	0.0754423	0.0062272	7.6e-02
MPIG6B	1.67612	0	1.67553	0	1.00036	0.316804	0.000880408	3.2e-01
MPO	1.67528	0	1.66474	0	1.00633	0.00226018	0.0156132	2.4e-03
MPRIP	1.67629	0	1.67615	0	1.00008	0.593831	0.000203702	5.9e-01
MRC1	1.67209	0	1.64748	0	1.01494	0.000510199	0.0366239	5.6e-04
MRI1	1.6763	0	1.67639	0	0.999944	0.871158	-0.000139315	8.7e-01
MRPL24	1.67699	0	1.67274	0	1.00255	0.027976	0.00628842	2.8e-02
MRPL28	1.67616	0	1.67595	0	1.00013	0.814565	0.000312749	8.1e-01
MRPL46	1.67626	0	1.67566	0	1.00035	0.669926	0.000877882	6.7e-01
MRPL52	1.67653	0	1.67763	0	0.999342	0.133556	-0.00163227	1.3e-01
MRPL58	1.67616	0	1.67577	0	1.00024	0.642778	0.000582605	6.4e-01
MRPS16	1.67625	0	1.67611	0	1.00008	0.860645	0.000199754	8.6e-01
MSLN	1.66771	0	1.62035	0	1.02923	1.13243e-13	0.0709365	1e-12
MSLNL	1.67625	0	1.67614	0	1.00006	0.848991	0.000160218	8.5e-01
MSMB	1.67257	0	1.65635	0	1.00979	0.0103451	0.0241189	1.1e-02
MSR1	1.66801	0	1.61662	0	1.03179	2.54378e-09	0.0769306	5.9e-09
MSRA	1.67623	0	1.67537	0	1.00051	0.338843	0.00127528	3.4e-01
MST1	1.67616	0	1.67499	0	1.0007	0.112968	0.0017414	1.1e-01
MSTN	1.68617	0	1.70207	0	0.990655	4.1631e-09	-0.0231797	1.3e-08
MTDH	1.67537	0	1.67312	0	1.00134	0.0476901	0.00332636	4.8e-02
MTHFD2	1.67612	0	1.67467	0	1.00086	0.286912	0.00213825	2.9e-01
MTHFSD	1.6766	0	1.67638	0	1.00013	0.484257	0.00033243	4.8e-01
MTIF3	1.67545	0	1.67308	0	1.00141	0.092084	0.00350265	9.3e-02
MTPN	1.67606	0	1.67643	0	0.999779	0.414846	-0.000548887	4.2e-01
MTR	1.6762	0	1.67685	0	0.999612	0.498483	-0.000961494	5e-01
MTSS1	1.67605	0	1.6773	0	0.99925	0.317652	-0.00185959	3.2e-01
MTSS2	1.67593	0	1.67574	0	1.00011	0.587332	0.000281071	5.9e-01
MTUS1	1.6762	0	1.67054	0	1.00339	0.0598089	0.00837633	6e-02
MUC13	1.6755	0	1.67061	0	1.00293	0.295117	0.00723812	3e-01
MUC16	1.67643	0	1.67556	0	1.00052	0.526151	0.00128773	5.3e-01
MUC2	1.67592	0	1.67501	0	1.00055	0.275241	0.00135299	2.8e-01
MUCL3	1.6764	0	1.67672	0	0.999808	0.667338	-0.000475733	6.7e-01
MVK	1.67624	0	1.67193	0	1.00258	0.00248061	0.00637865	2.6e-03
MXRA8	1.6847	0	1.7197	0	0.979649	4.05888e-07	-0.0511144	8e-07
MYBPC1	1.66893	0	1.63704	0	1.01948	9.03285e-06	0.0476731	1.2e-05
MYBPC2	1.67374	0	1.66365	0	1.00606	0.00575523	0.0149652	6.1e-03
MYCBP2	1.67623	0	1.67542	0	1.00049	0.437792	0.00120775	4.4e-01
MYDGF	1.67498	0	1.67067	0	1.00258	0.0159822	0.0063769	1.6e-02
MYH4	1.67624	0	1.6766	0	0.999785	0.706333	-0.000532704	7.1e-01
MYH7B	1.67634	0	1.67683	0	0.999704	0.597071	-0.000734294	6e-01
MYH9	1.67547	0	1.67492	0	1.00033	0.316545	0.000819353	3.2e-01
MYL1	1.67344	0	1.66487	0	1.00514	0.00206224	0.0127135	2.2e-03
MYL3	1.67241	0	1.65138	0	1.01273	0.00296066	0.0312709	3.1e-03
MYL4	1.67629	0	1.67539	0	1.00054	0.521474	0.0013337	5.2e-01
MYL6B	1.67713	0	1.67939	0	0.998655	0.0341391	-0.00333647	3.5e-02
MYLPF	1.67315	0	1.66079	0	1.00744	0.00246328	0.0183505	2.7e-03
MYO6	1.67638	0	1.67491	0	1.00088	0.471821	0.00217858	4.7e-01
MYO9B	1.67636	0	1.67622	0	1.00008	0.580072	0.000204375	5.8e-01
MYOC	1.67994	0	1.69379	0	0.991824	0.00237512	-0.0203668	2.6e-03
MYOM1	1.67612	0	1.67568	0	1.00026	0.738359	0.000638047	7.4e-01
MYOM2	1.67557	0	1.67046	0	1.00306	0.293152	0.00755555	2.9e-01
MYOM3	1.67524	0	1.66464	0	1.00637	0.0470181	0.0157059	4.7e-02
MZB1	1.66191	0	1.60244	0	1.03711	0	0.0898327	3.6e-15
MZT1	1.67625	0	1.67626	0	0.999997	0.992813	-8.36585e-06	9.9e-01
NAA10	1.67634	0	1.67588	0	1.00027	0.689836	0.000665718	6.9e-01
NAA80	1.67602	0	1.67579	0	1.00014	0.485459	0.000346998	4.9e-01
NAAA	1.67585	0	1.67531	0	1.00032	0.678169	0.000803941	6.8e-01
NACC1	1.67597	0	1.67319	0	1.00166	0.181861	0.00410499	1.8e-01
NADK	1.67625	0	1.67643	0	0.999893	0.9304	-0.000266155	9.3e-01
NAGA	1.67658	0	1.67754	0	0.99943	0.332029	-0.00141428	3.3e-01
NAGK	1.67621	0	1.67618	0	1.00002	0.837949	4.46592e-05	8.4e-01
NAGPA	1.67602	0	1.67558	0	1.00026	0.569514	0.000644171	5.7e-01
NAMPT	1.67626	0	1.67597	0	1.00017	0.805939	0.00042992	8.1e-01
NAP1L4	1.67624	0	1.67622	0	1.00001	0.89302	2.77147e-05	8.9e-01
NAPRT	1.67628	0	1.67702	0	0.999556	0.524648	-0.00109984	5.2e-01
NARS1	1.67625	0	1.67625	0	0.999998	0.992901	-3.99557e-06	9.9e-01
NBL1	1.66972	0	1.63059	0	1.024	0.0604805	0.0584222	6e-02
NBN	1.67627	0	1.67479	0	1.00089	0.46291	0.00219452	4.6e-01
NCAM1	1.67889	0	1.68839	0	0.994372	0.000957457	-0.0139964	1.1e-03
NCAM2	1.67618	0	1.68163	0	0.996764	0.102615	-0.00804767	1e-01
NCAN	1.67737	0	1.6947	0	0.989773	2.62817e-09	-0.0255865	1.1e-08
NCF2	1.67625	0	1.67576	0	1.00029	0.768669	0.000720748	7.7e-01
NCK2	1.67637	0	1.67556	0	1.00048	0.189076	0.00119454	1.9e-01
NCLN	1.67671	0	1.67725	0	0.999678	0.362748	-0.000799311	3.6e-01
NCR1	1.67614	0	1.67565	0	1.0003	0.960506	0.000731341	9.6e-01
NCR3LG1	1.6753	0	1.66965	0	1.00338	0.629771	0.0083594	6.3e-01
NCS1	1.6767	0	1.67894	0	0.998664	0.838133	-0.00331445	8.4e-01
NDRG1	1.67626	0	1.67587	0	1.00023	0.883945	0.000574202	8.8e-01
NDST1	1.6764	0	1.67792	0	0.999091	0.172596	-0.00225413	1.7e-01
NDUFA5	1.67482	0	1.67083	0	1.00239	0.0932094	0.00591024	9.4e-02
NDUFB7	1.67603	0	1.67582	0	1.00013	0.575732	0.000316156	5.8e-01
NDUFS6	1.67494	0	1.66928	0	1.00339	0.217248	0.00838931	2.2e-01
NEB	1.67536	0	1.67031	0	1.00302	0.160705	0.00747858	1.6e-01
NECAP2	1.6761	0	1.6756	0	1.0003	0.649053	0.000737894	6.5e-01
NECTIN1	1.67615	0	1.67506	0	1.00065	0.547425	0.00161512	5.5e-01
NECTIN2	1.65257	0	1.55822	0	1.06055	1.85252e-11	0.144593	8.6e-11
NECTIN4	1.67486	0	1.66881	0	1.00363	0.720102	0.00897307	7.2e-01
NEDD4L	1.67622	0	1.67568	0	1.00032	0.380717	0.00079195	3.8e-01
NEDD9	1.67625	0	1.67623	0	1.00001	0.993689	2.12848e-05	9.9e-01
NEFL	1.66415	0	1.60458	0	1.03713	2.08146e-08	0.0897042	4.1e-08
NEK7	1.6762	0	1.67617	0	1.00002	0.843729	4.50756e-05	8.4e-01
NELL1	1.67015	0	1.65521	0	1.00903	4.74841e-05	0.0223018	6.1e-05
NELL2	1.68237	0	1.7141	0	0.981486	1.40718e-08	-0.0465066	4.2e-08
NENF	1.67693	0	1.67883	0	0.99887	0.127889	-0.00280355	1.3e-01
NEO1	1.67995	0	1.69539	0	0.99089	0.00409018	-0.0227146	4.4e-03
NEXN	1.67587	0	1.67566	0	1.00013	0.54622	0.000320301	5.5e-01
NFASC	1.674	0	1.66181	0	1.00733	0.14275	0.0180763	1.4e-01
NFAT5	1.67625	0	1.67625	0	1	0.993159	-1.19066e-06	9.9e-01
NFATC1	1.67626	0	1.6763	0	0.999974	0.945995	-6.45361e-05	9.5e-01
NFATC3	1.67606	0	1.67566	0	1.00024	0.521932	0.000595326	5.2e-01
NFE2	1.67604	0	1.67595	0	1.00005	0.742389	0.000129937	7.4e-01
NFIC	1.67625	0	1.67604	0	1.00012	0.806713	0.000309765	8.1e-01
NFKB1	1.67609	0	1.67575	0	1.0002	0.513675	0.000502885	5.1e-01
NFKB2	1.67688	0	1.6774	0	0.999689	0.32774	-0.000771736	3.3e-01
NFKBIE	1.67636	0	1.67222	0	1.00247	0.0664977	0.00611499	6.7e-02
NFU1	1.6753	0	1.67225	0	1.00183	0.054903	0.00452272	5.6e-02
NFX1	1.67621	0	1.67609	0	1.00007	0.794738	0.000165757	7.9e-01
NFYA	1.67612	0	1.67455	0	1.00093	0.613077	0.00231532	6.1e-01
NGF	1.67604	0	1.67508	0	1.00058	0.375783	0.00143361	3.8e-01
NGFR	1.67587	0	1.67457	0	1.00077	0.597876	0.00191737	6e-01
NGRN	1.67572	0	1.67272	0	1.0018	0.38325	0.00444486	3.8e-01
NHLRC3	1.6749	0	1.66609	0	1.00528	0.000818944	0.013045	9e-04
NID1	1.67421	0	1.6559	0	1.01106	0.000602779	0.0271593	6.6e-04
NID2	1.67639	0	1.66889	0	1.00449	0.000132983	0.0110809	1.5e-04
NINJ1	1.67623	0	1.67611	0	1.00007	0.963818	0.000172472	9.6e-01
NIT1	1.67622	0	1.67599	0	1.00013	0.846625	0.000330948	8.5e-01
NIT2	1.67594	0	1.67522	0	1.00043	0.388257	0.0010663	3.9e-01
NLGN1	1.67623	0	1.67674	0	0.999694	0.55739	-0.000759218	5.6e-01
NLGN2	1.67625	0	1.67668	0	0.999742	0.736171	-0.000640427	7.4e-01
NME1	1.67641	0	1.67515	0	1.00075	0.333722	0.00186037	3.3e-01
NME3	1.67623	0	1.67598	0	1.00015	0.941365	0.000368408	9.4e-01
NMI	1.67562	0	1.67147	0	1.00248	0.00528173	0.00613509	5.5e-03
NMNAT1	1.67625	0	1.67632	0	0.999956	0.965749	-0.00010914	9.7e-01
NMRK2	1.67627	0	1.67621	0	1.00004	0.952645	9.10766e-05	9.5e-01
NMT1	1.67607	0	1.67568	0	1.00023	0.692983	0.000577567	6.9e-01
NOMO1	1.67558	0	1.6722	0	1.00202	0.593263	0.00499866	5.9e-01
NOP56	1.67641	0	1.67715	0	0.999561	0.331076	-0.00108904	3.3e-01
NOS1	1.66984	0	1.64454	0	1.01538	0.0146633	0.0377718	1.5e-02
NOS2	1.6762	0	1.67547	0	1.00043	0.62055	0.00106837	6.2e-01
NOS3	1.67571	0	1.65426	0	1.01297	0.000145517	0.0317449	1.6e-04
NOTCH1	1.684	0	1.73689	0	0.969546	7.31062e-09	-0.0773323	2.6e-08
NOTCH2	1.67885	0	1.69245	0	0.991965	0.00969709	-0.0200311	1e-02
NOTCH3	1.6789	0	1.70046	0	0.987321	0.0197264	-0.031757	2.1e-02
NPC2	1.65334	0	1.55679	0	1.06201	2.22045e-16	0.147767	4.7e-15
NPDC1	1.66237	0	1.5963	0	1.04139	0.000230788	0.0997561	2.5e-04
NPHS1	1.67713	0	1.68133	0	0.997499	0.202508	-0.00620932	2e-01
NPHS2	1.67629	0	1.67553	0	1.00045	0.326546	0.00112628	3.3e-01
NPM1	1.6758	0	1.67436	0	1.00086	0.179813	0.00211978	1.8e-01
NPPB	1.67111	0	1.61302	0	1.03601	0	0.0865489	0e+00
NPPC	1.68109	0	1.70713	0	0.98475	0.0144946	-0.0382225	1.5e-02
NPR1	1.67603	0	1.67622	0	0.999887	0.525986	-0.000279159	5.3e-01
NPTN	1.67615	0	1.67373	0	1.00144	0.205564	0.00357116	2.1e-01
NPTX1	1.67588	0	1.67163	0	1.00254	0.119015	0.0062857	1.2e-01
NPTX2	1.67547	0	1.67331	0	1.00129	0.128468	0.00318924	1.3e-01
NPTXR	1.67784	0	1.68531	0	0.995571	0.0538983	-0.0110124	5.5e-02
NPY	1.67672	0	1.68479	0	0.995213	0.0627517	-0.0119189	6.4e-02
NRCAM	1.6775	0	1.68439	0	0.995906	0.21701	-0.0101779	2.2e-01
NRGN	1.67602	0	1.67588	0	1.00009	0.675473	0.000213937	6.8e-01
NRN1	1.67568	0	1.67731	0	0.999028	0.141148	-0.00241297	1.4e-01
NRP1	1.67457	0	1.66192	0	1.00761	0.134906	0.0187587	1.3e-01
NRP2	1.67441	0	1.65861	0	1.00952	0.0832413	0.0234245	8.3e-02
NRTN	1.67662	0	1.67374	0	1.00172	0.0688722	0.0042559	6.9e-02
NRXN3	1.67623	0	1.67646	0	0.999863	0.628537	-0.000338601	6.3e-01
NSFL1C	1.67625	0	1.67598	0	1.00016	0.62135	0.000407039	6.2e-01
NT5C	1.67622	0	1.67617	0	1.00003	0.94384	8.0139e-05	9.4e-01
NT5C1A	1.6673	0	1.62832	0	1.02394	1.24718e-06	0.0584157	1.9e-06
NT5C3A	1.67624	0	1.67613	0	1.00006	0.735791	0.000158776	7.4e-01
NT5E	1.6757	0	1.67332	0	1.00142	0.0581739	0.00351907	5.9e-02
NTF3	1.67575	0	1.67369	0	1.00123	0.449913	0.00304373	4.5e-01
NTF4	1.67673	0	1.68551	0	0.994791	0.0115679	-0.0129736	1.2e-02
NTproBNP	1.64554	0	1.49787	0	1.09859	0	0.228752	0e+00
NTRK2	1.67963	0	1.69658	0	0.990006	7.30406e-09	-0.0249484	2.4e-08
NTRK3	1.67582	0	1.69446	0	0.989002	1.94679e-08	-0.0275745	6.2e-08
NUB1	1.67638	0	1.67604	0	1.0002	0.39789	0.00049485	4e-01
NUBP1	1.67635	0	1.67682	0	0.999721	0.554338	-0.000691863	5.5e-01
NUCB2	1.66928	0	1.63044	0	1.02382	1.10371e-06	0.0580278	1.6e-06
NUDC	1.67579	0	1.67289	0	1.00173	0.0374869	0.00428783	3.8e-02
NUDT10	1.67625	0	1.67622	0	1.00002	0.98599	4.40372e-05	9.9e-01
NUDT15	1.67604	0	1.67496	0	1.00064	0.391126	0.00159523	3.9e-01
NUDT16	1.67559	0	1.67257	0	1.00181	0.190968	0.00447334	1.9e-01
NUDT2	1.67648	0	1.67626	0	1.00013	0.658368	0.000325085	6.6e-01
NUDT5	1.67564	0	1.67303	0	1.00156	0.260305	0.00385398	2.6e-01
NUMB	1.67624	0	1.67623	0	1.00001	0.978979	1.65098e-05	9.8e-01
NUP50	1.67635	0	1.67356	0	1.00166	0.108312	0.00411866	1.1e-01
NXPE4	1.67627	0	1.67646	0	0.999884	0.810907	-0.000287426	8.1e-01
NXPH1	1.67794	0	1.68707	0	0.99459	0.0542536	-0.0134617	5.5e-02
NXPH3	1.67894	0	1.69145	0	0.992599	0.00979893	-0.0184371	1e-02
OBP2B	1.67643	0	1.68253	0	0.99637	0.0608581	-0.00902893	6.2e-02
OCLN	1.6592	0	1.58251	0	1.04846	0	0.116336	0e+00
ODAM	1.67532	0	1.68448	0	0.99456	1.37067e-05	-0.0135681	2.1e-05
OFD1	1.67618	0	1.67636	0	0.999897	0.861465	-0.000255157	8.6e-01
OGA	1.67605	0	1.67599	0	1.00004	0.719123	9.07831e-05	7.2e-01
OGFR	1.67523	0	1.67003	0	1.00311	0.392921	0.00770116	3.9e-01
OGN	1.67282	0	1.65293	0	1.01203	0.31481	0.0295493	3.1e-01
OLFM4	1.67647	0	1.6752	0	1.00076	0.144744	0.00188767	1.5e-01
OLR1	1.6759	0	1.66483	0	1.00665	0.000100141	0.0163717	1.2e-04
OMD	1.67905	0	1.70236	0	0.986307	8.70671e-05	-0.0343274	1.2e-04
OMG	1.67418	0	1.67634	0	0.998713	0.140416	-0.00320098	1.4e-01
OMP	1.67625	0	1.67663	0	0.999772	0.554844	-0.000564789	5.6e-01
OPHN1	1.6763	0	1.67637	0	0.999959	0.87096	-0.000101904	8.7e-01
OPLAH	1.67593	0	1.67474	0	1.00071	0.132354	0.00177072	1.3e-01
OPTC	1.68176	0	1.70429	0	0.986776	0.000750937	-0.0330594	8.7e-04
ORM1	1.67457	0	1.67585	0	0.999234	0.36147	-0.00190359	3.6e-01
OSBPL2	1.67637	0	1.67484	0	1.00091	0.18447	0.00226081	1.8e-01
OSCAR	1.67017	0	1.6345	0	1.02182	0.000200049	0.0532288	2.2e-04
OSM	1.67612	0	1.65861	0	1.01056	8.05279e-07	0.0258985	1.2e-06
OSMR	1.67418	0	1.65571	0	1.01115	0.00756423	0.027395	7.7e-03
OSTN	1.67677	0	1.67147	0	1.00317	0.00735448	0.00783033	7.6e-03
OTOA	1.67631	0	1.6768	0	0.999712	0.648352	-0.000713618	6.5e-01
OTUD6B	1.67607	0	1.67578	0	1.00017	0.425974	0.000428401	4.3e-01
OTUD7B	1.6752	0	1.67085	0	1.0026	0.0229602	0.00644393	2.4e-02
OXCT1	1.67557	0	1.66804	0	1.00452	0.00317137	0.011149	3.3e-03
OXT	1.67628	0	1.67638	0	0.999938	0.820389	-0.000152781	8.2e-01
P4HB	1.67428	0	1.66468	0	1.00576	0.0205184	0.0142327	2.1e-02
PACS2	1.67601	0	1.67527	0	1.00045	0.296411	0.00110369	3e-01
PADI2	1.67601	0	1.67484	0	1.0007	0.595333	0.00173895	6e-01
PADI4	1.67625	0	1.67625	0	1	0.980784	1.78113e-06	9.8e-01
PAEP	1.67627	0	1.67616	0	1.00006	0.972952	0.00015623	9.7e-01
PAFAH1B3	1.67637	0	1.6772	0	0.999508	0.495562	-0.00122035	5e-01
PAFAH2	1.67602	0	1.67579	0	1.00014	0.525816	0.000337604	5.3e-01
PAG1	1.67537	0	1.6727	0	1.0016	0.200086	0.0039606	2e-01
PAGR1	1.67621	0	1.67529	0	1.00055	0.519149	0.00136515	5.2e-01
PAIP2B	1.67659	0	1.67679	0	0.999878	0.610085	-0.000301856	6.1e-01
PAK4	1.67617	0	1.67597	0	1.00012	0.683654	0.000298243	6.8e-01
PALLD	1.67622	0	1.67607	0	1.00009	0.926397	0.00021861	9.3e-01
PALM	1.68826	0	1.73933	0	0.970639	1.67324e-05	-0.0741992	2.5e-05
PALM2	1.66475	0	1.61882	0	1.02837	7.90068e-08	0.0690832	1.5e-07
PALM3	1.67631	0	1.67672	0	0.999759	0.691892	-0.000598183	6.9e-01
PAM	1.67794	0	1.68695	0	0.994664	0.318004	-0.0132765	3.2e-01
PAMR1	1.67649	0	1.68217	0	0.99662	0.0356013	-0.00840593	3.7e-02
PAPPA	1.67617	0	1.67117	0	1.00299	0.184047	0.00739514	1.8e-01
PARD3	1.67626	0	1.67631	0	0.999973	0.77017	-6.69966e-05	7.7e-01
PARK7	1.67618	0	1.67564	0	1.00032	0.642768	0.000801441	6.4e-01
PARP1	1.67544	0	1.6687	0	1.00404	0.0841668	0.00998754	8.5e-02
PAXX	1.67599	0	1.67431	0	1.001	0.631355	0.00248839	6.3e-01
PBK	1.67625	0	1.67565	0	1.00036	0.69872	0.0008807	7e-01
PBLD	1.67644	0	1.67781	0	0.999183	0.0893585	-0.00202598	9e-02
PBXIP1	1.68073	0	1.69101	0	0.993922	0.0184688	-0.0150977	1.9e-02
PCARE	1.67626	0	1.67696	0	0.999583	0.261883	-0.00103305	2.6e-01
PCBD1	1.67616	0	1.67548	0	1.0004	0.724872	0.000996293	7.2e-01
PCBP2	1.67613	0	1.67503	0	1.00066	0.402157	0.00162379	4e-01
PCDH1	1.67893	0	1.69292	0	0.991739	0.0498489	-0.0205999	5.1e-02
PCDH12	1.67632	0	1.68659	0	0.993907	0.092361	-0.0151954	9.4e-02
PCDH17	1.67706	0	1.6839	0	0.995938	0.400448	-0.0101026	4e-01
PCDH7	1.67771	0	1.68747	0	0.994214	0.0450427	-0.0144065	4.6e-02
PCDH9	1.6793	0	1.69268	0	0.992099	0.00257443	-0.0196883	2.8e-03
PCDHB15	1.67755	0	1.69219	0	0.991346	0.0149049	-0.0216145	1.6e-02
PCOLCE	1.67627	0	1.67738	0	0.999338	0.766893	-0.00164196	7.7e-01
PCSK7	1.67626	0	1.67669	0	0.999745	0.376981	-0.000632317	3.8e-01
PCSK9	1.67662	0	1.67341	0	1.00192	0.00725812	0.00474998	7.5e-03
PCYT2	1.67599	0	1.67502	0	1.00058	0.231473	0.00143684	2.3e-01
PDAP1	1.67566	0	1.67505	0	1.00036	0.248126	0.00089695	2.5e-01
PDCD1	1.67375	0	1.66196	0	1.0071	0.269527	0.0175101	2.7e-01
PDCD1LG2	1.67449	0	1.66503	0	1.00568	0.20586	0.0140331	2.1e-01
PDCD5	1.67557	0	1.67144	0	1.00247	0.0873925	0.0061098	8.8e-02
PDCD6	1.67576	0	1.67318	0	1.00154	0.383193	0.00380433	3.8e-01
PDCL2	1.67622	0	1.67636	0	0.999915	0.802137	-0.000210724	8e-01
PDE1C	1.67625	0	1.6761	0	1.00009	0.773658	0.000214171	7.7e-01
PDE4D	1.67624	0	1.67621	0	1.00002	0.973411	3.80579e-05	9.7e-01
PDE5A	1.67609	0	1.67609	0	0.999997	0.97748	-6.62439e-06	9.8e-01
PDGFA	1.6774	0	1.67335	0	1.00242	0.00351621	0.00596961	3.7e-03
PDGFB	1.6767	0	1.67147	0	1.00313	0.00138854	0.00772297	1.5e-03
PDGFC	1.67655	0	1.66934	0	1.00432	0.037545	0.0106668	3.8e-02
PDGFRA	1.67545	0	1.67065	0	1.00287	0.568454	0.00710076	5.7e-01
PDGFRB	1.67666	0	1.68001	0	0.998005	0.30144	-0.0049525	3e-01
PDIA2	1.6765	0	1.67696	0	0.999724	0.408958	-0.000684096	4.1e-01
PDIA3	1.67424	0	1.66399	0	1.00616	0.0116204	0.0151969	1.2e-02
PDIA4	1.67484	0	1.67152	0	1.00199	0.00906122	0.00492971	9.4e-03
PDIA5	1.6761	0	1.67609	0	1	0.970552	6.81275e-06	9.7e-01
PDLIM5	1.67601	0	1.67561	0	1.00024	0.36622	0.000595122	3.7e-01
PDLIM7	1.67622	0	1.67497	0	1.00075	0.097717	0.00184943	9.8e-02
[truncated: 908 more rows]

## Sheet: Supplementary Table 3
Supplementary Table 3: Mediation analysis for All-cause morality
protein	Rte_est	Rte_pval	Rtnde_est	Rtnde_pval	Rtnie_est	Rtnie_pval	pm_est	pm_pval
TMCO5A	2.77121	0	2.77121	0	1	0.999939	2.78758e-08	1e+00
CDH22	2.77121	0	2.7712	0	1	0.999183	1.646e-06	1e+00
ADAMTS15	2.7712	0	2.77116	0	1.00001	0.998759	2.27324e-05	1e+00
CPOX	2.77121	0	2.77122	0	0.999996	0.997085	-6.76127e-06	1e+00
AFAP1	2.77122	0	2.77123	0	0.999998	0.995953	-2.61094e-06	1e+00
SERPINB5	2.77121	0	2.77119	0	1.00001	0.995394	1.09286e-05	1e+00
PGM2	2.77117	0	2.77117	0	1	0.995027	1.41463e-07	1e+00
ARL13B	2.77131	0	2.77132	0	0.999999	0.994482	-2.0096e-06	9.9e-01
ANK2	2.77121	0	2.77123	0	0.999995	0.994472	-8.53124e-06	9.9e-01
SLIRP	2.7712	0	2.77119	0	1.00001	0.994452	1.02738e-05	9.9e-01
VCPKMT	2.77121	0	2.77122	0	0.999996	0.99378	-6.51811e-06	9.9e-01
HSP90B1	2.77121	0	2.77122	0	0.999995	0.992821	-7.5051e-06	9.9e-01
ARMCX2	2.77121	0	2.7712	0	1	0.992191	6.93594e-06	9.9e-01
RGCC	2.77122	0	2.77122	0	1	0.99178	3.01363e-06	9.9e-01
STXBP1	2.77122	0	2.77124	0	0.999994	0.990441	-9.83338e-06	9.9e-01
FAM172A	2.7712	0	2.77119	0	1	0.989023	5.9874e-06	9.9e-01
LYSMD3	2.7712	0	2.7712	0	1	0.988796	-1.94959e-07	9.9e-01
SAA4	2.77121	0	2.77122	0	0.999997	0.987569	-4.94634e-06	9.9e-01
KIR3DL1	2.77123	0	2.77114	0	1.00003	0.986731	4.79046e-05	9.9e-01
IL1R2	2.77122	0	2.77125	0	0.999987	0.986524	-1.97733e-05	9.9e-01
PPP1CC	2.77119	0	2.7712	0	0.999999	0.984815	-2.01096e-06	9.8e-01
KIAA1549	2.77632	0	2.77634	0	0.999991	0.984452	-1.34571e-05	9.8e-01
CBLN1	2.7712	0	2.77124	0	0.999987	0.983433	-2.10828e-05	9.8e-01
BRD2	2.7712	0	2.77112	0	1.00003	0.982702	4.61792e-05	9.8e-01
F2	2.77121	0	2.77123	0	0.999994	0.982441	-1.00017e-05	9.8e-01
RNASE10	2.77127	0	2.77161	0	0.999878	0.981583	-0.000191428	9.8e-01
PTEN	2.77122	0	2.77115	0	1.00002	0.979675	3.40164e-05	9.8e-01
AP2B1	2.77121	0	2.77125	0	0.999986	0.97931	-2.18307e-05	9.8e-01
RPGR	2.77124	0	2.77123	0	1.00001	0.978771	9.00265e-06	9.8e-01
RAB2B	2.7698	0	2.76978	0	1	0.977773	7.72767e-06	9.8e-01
DOK1	2.77096	0	2.77096	0	1	0.977623	4.68151e-06	9.8e-01
PDE5A	2.77145	0	2.77144	0	1	0.977571	2.50836e-06	9.8e-01
AMOTL2	2.77128	0	2.77141	0	0.999955	0.977438	-7.0103e-05	9.8e-01
TPT1	2.77127	0	2.77127	0	1	0.976316	-6.60686e-07	9.8e-01
CETN3	2.7689	0	2.76893	0	0.999991	0.975411	-1.36092e-05	9.8e-01
NAPRT	2.77119	0	2.7711	0	1.00003	0.974085	5.16006e-05	9.7e-01
PDIA5	2.77084	0	2.77083	0	1	0.970628	4.27693e-06	9.7e-01
HADH	2.77117	0	2.77113	0	1.00001	0.969991	2.16367e-05	9.7e-01
SKAP2	2.77058	0	2.77056	0	1.00001	0.969836	1.27811e-05	9.7e-01
TSNAX	2.77115	0	2.77119	0	0.999988	0.969685	-1.88121e-05	9.7e-01
CA4	2.77114	0	2.77175	0	0.999781	0.969536	-0.00034283	9.7e-01
ARL2BP	2.7712	0	2.77113	0	1.00002	0.969314	3.84446e-05	9.7e-01
MAMDC4	2.77127	0	2.77139	0	0.999957	0.968199	-6.65374e-05	9.7e-01
PRKRA	2.77125	0	2.77142	0	0.999939	0.967988	-9.4689e-05	9.7e-01
MAPKAPK2	2.7712	0	2.77119	0	1	0.96756	2.8597e-06	9.7e-01
SPACA5_SPACA5B	2.77123	0	2.77155	0	0.999884	0.967181	-0.000182011	9.7e-01
CALY	2.77121	0	2.77136	0	0.999945	0.966972	-8.57362e-05	9.7e-01
FRMD4B	2.77122	0	2.77118	0	1.00002	0.964752	2.45252e-05	9.6e-01
ABCA2	2.77134	0	2.77188	0	0.999808	0.963657	-0.000300073	9.6e-01
ASPN	2.77115	0	2.77056	0	1.00021	0.963033	0.000328889	9.6e-01
IFNL2	2.77111	0	2.77101	0	1.00003	0.96207	5.42055e-05	9.6e-01
CDSN	2.77134	0	2.77223	0	0.999681	0.962046	-0.000499992	9.6e-01
RBM25	2.77119	0	2.77105	0	1.00005	0.961707	7.68914e-05	9.6e-01
APPL2	2.77123	0	2.7712	0	1.00001	0.961571	1.63811e-05	9.6e-01
LELP1	2.77007	0	2.77004	0	1.00001	0.961516	1.92533e-05	9.6e-01
MRPL28	2.77114	0	2.77103	0	1.00004	0.960753	6.07512e-05	9.6e-01
VIM	2.77132	0	2.77146	0	0.99995	0.959333	-7.80142e-05	9.6e-01
VIPR1	2.77124	0	2.77109	0	1.00006	0.95931	8.68081e-05	9.6e-01
PLXNB3	2.77057	0	2.7706	0	0.999991	0.958508	-1.41341e-05	9.6e-01
TJAP1	2.77124	0	2.77122	0	1.00001	0.957458	1.1032e-05	9.6e-01
CD207	2.77138	0	2.77204	0	0.999763	0.957222	-0.00037117	9.6e-01
NXPE4	2.77122	0	2.77111	0	1.00004	0.956977	6.09964e-05	9.6e-01
RBM19	2.77112	0	2.77084	0	1.0001	0.956493	0.000157799	9.6e-01
SYNGAP1	2.77125	0	2.77113	0	1.00004	0.955679	6.93033e-05	9.6e-01
CD69	2.76909	0	2.76917	0	0.99997	0.954258	-4.71615e-05	9.5e-01
NUBP1	2.77116	0	2.77105	0	1.00004	0.953202	6.32405e-05	9.5e-01
GLT8D2	2.77125	0	2.77114	0	1.00004	0.952414	6.67319e-05	9.5e-01
MRPL52	2.77123	0	2.77129	0	0.999979	0.951552	-3.31301e-05	9.5e-01
IFT20	2.77129	0	2.77144	0	0.999944	0.95095	-8.69213e-05	9.5e-01
GIT1	2.77103	0	2.77103	0	0.999998	0.949986	-3.82171e-06	9.5e-01
BTC	2.77097	0	2.7709	0	1.00003	0.949472	3.92681e-05	9.5e-01
SCRIB	2.77112	0	2.77087	0	1.00009	0.947687	0.000142226	9.5e-01
PRDX2	2.77123	0	2.77131	0	0.999972	0.947176	-4.40163e-05	9.5e-01
ADCYAP1R1	2.77094	0	2.77095	0	0.999995	0.946921	-8.43886e-06	9.5e-01
EFCAB14	2.77155	0	2.77338	0	0.999342	0.946465	-0.00103082	9.5e-01
RAB27B	2.77043	0	2.77046	0	0.999988	0.945218	-1.82053e-05	9.5e-01
CHL1	2.77113	0	2.77019	0	1.00034	0.944886	0.000527984	9.4e-01
CEP85	2.77123	0	2.77128	0	0.999982	0.944759	-2.78764e-05	9.4e-01
CLIC5	2.77114	0	2.77059	0	1.0002	0.944555	0.00031157	9.4e-01
ROBO2	2.77096	0	2.7695	0	1.00053	0.944511	0.00082692	9.4e-01
SERPINA12	2.77134	0	2.77158	0	0.999916	0.943548	-0.000131311	9.4e-01
DOCK9	2.77152	0	2.77158	0	0.999981	0.942202	-2.95027e-05	9.4e-01
IDI2	2.77103	0	2.77017	0	1.00031	0.940683	0.000483417	9.4e-01
CCL2	2.77142	0	2.77223	0	0.999708	0.94056	-0.000456232	9.4e-01
CLEC14A	2.7707	0	2.76758	0	1.00113	0.94029	0.00175845	9.4e-01
ASRGL1	2.77125	0	2.77124	0	1.00001	0.939888	8.04836e-06	9.4e-01
SH3BGRL2	2.77113	0	2.77109	0	1.00002	0.939705	2.53417e-05	9.4e-01
DDHD2	2.77125	0	2.77128	0	0.999989	0.938998	-1.68789e-05	9.4e-01
FRZB	2.77109	0	2.77162	0	0.999811	0.937389	-0.000296025	9.4e-01
RAB11FIP3	2.77114	0	2.7712	0	0.99998	0.937271	-3.08509e-05	9.4e-01
BLOC1S3	2.77119	0	2.77118	0	1	0.93711	5.71302e-06	9.4e-01
AAMDC	2.77118	0	2.77114	0	1.00002	0.936777	2.36013e-05	9.4e-01
AGXT	2.75874	0	2.75854	0	1.00007	0.936499	0.00011113	9.4e-01
ARID4B	2.77114	0	2.77086	0	1.0001	0.935907	0.000157405	9.4e-01
PSMA1	2.77128	0	2.77117	0	1.00004	0.934831	6.06621e-05	9.3e-01
AGT	2.77122	0	2.77112	0	1.00003	0.934803	5.21699e-05	9.3e-01
GTPBP2	2.77121	0	2.77123	0	0.999993	0.934642	-1.05636e-05	9.3e-01
RAB33A	2.77104	0	2.77109	0	0.999979	0.934474	-3.24583e-05	9.3e-01
ID4	2.77121	0	2.77141	0	0.999926	0.934166	-0.000115181	9.3e-01
IGFL4	2.77124	0	2.7711	0	1.00005	0.933192	7.80997e-05	9.3e-01
POLR2A	2.7711	0	2.77131	0	0.999924	0.93291	-0.000118548	9.3e-01
SEPTIN7	2.77121	0	2.77141	0	0.999929	0.928834	-0.000111706	9.3e-01
ZBTB16	2.7709	0	2.77087	0	1.00001	0.928753	2.16172e-05	9.3e-01
CEACAM19	2.77092	0	2.76968	0	1.00045	0.927751	0.000702337	9.3e-01
CLEC2L	2.77125	0	2.77147	0	0.99992	0.927615	-0.000125104	9.3e-01
AZI2	2.77113	0	2.77112	0	1.00001	0.927247	7.97156e-06	9.3e-01
TSC22D1	2.77132	0	2.77159	0	0.999901	0.927093	-0.000154291	9.3e-01
DAND5	2.77128	0	2.77116	0	1.00004	0.926542	6.57325e-05	9.3e-01
COL4A4	2.77138	0	2.77127	0	1.00004	0.926464	6.19868e-05	9.3e-01
STXBP3	2.77125	0	2.771	0	1.00009	0.926289	0.000143302	9.3e-01
APOB	2.77124	0	2.77074	0	1.00018	0.925351	0.000279329	9.3e-01
FZD10	2.77129	0	2.77136	0	0.999975	0.925144	-3.98012e-05	9.3e-01
SPESP1	2.77119	0	2.7719	0	0.999743	0.924345	-0.000402591	9.2e-01
GSTM4	2.77121	0	2.77143	0	0.99992	0.923967	-0.000124977	9.2e-01
CLMP	2.77179	0	2.77607	0	0.998458	0.923753	-0.0024163	9.2e-01
TET2	2.77124	0	2.77126	0	0.999993	0.921532	-1.04629e-05	9.2e-01
WAS	2.77127	0	2.77106	0	1.00008	0.920267	0.000119971	9.2e-01
TXNL1	2.77109	0	2.77099	0	1.00003	0.919931	5.42641e-05	9.2e-01
PTPN6	2.7704	0	2.77051	0	0.999962	0.917224	-5.9751e-05	9.2e-01
DCUN1D2	2.77126	0	2.77105	0	1.00007	0.917118	0.000117147	9.2e-01
CD70	2.77153	0	2.77368	0	0.999225	0.916832	-0.00121413	9.2e-01
LTB	2.77124	0	2.77156	0	0.999882	0.916519	-0.000184462	9.2e-01
EP300	2.77117	0	2.7707	0	1.00017	0.916309	0.000262997	9.2e-01
NUP50	2.77124	0	2.77169	0	0.999841	0.916053	-0.000249171	9.2e-01
KIAA2013	2.7712	0	2.77146	0	0.999908	0.91554	-0.000143814	9.2e-01
TADA3	2.77116	0	2.77098	0	1.00007	0.914054	0.000103638	9.1e-01
NMRK2	2.77137	0	2.7711	0	1.0001	0.91371	0.000153342	9.1e-01
SCN2B	2.7713	0	2.77096	0	1.00012	0.913581	0.000190414	9.1e-01
TK1	2.77151	0	2.77189	0	0.999865	0.912711	-0.000211579	9.1e-01
S100A3	2.77118	0	2.77085	0	1.00012	0.912339	0.000185032	9.1e-01
GOPC	2.77035	0	2.77044	0	0.999965	0.91199	-5.46321e-05	9.1e-01
DNPEP	2.7714	0	2.77153	0	0.999954	0.911865	-7.13562e-05	9.1e-01
KLRK1	2.77137	0	2.77279	0	0.999486	0.910193	-0.000804334	9.1e-01
PRUNE2	2.77106	0	2.77061	0	1.00016	0.909632	0.000254511	9.1e-01
TMPRSS11B	2.7713	0	2.7715	0	0.999928	0.909274	-0.000112321	9.1e-01
CMIP	2.77128	0	2.77135	0	0.999973	0.908017	-4.26493e-05	9.1e-01
SBSN	2.77082	0	2.76906	0	1.00064	0.907619	0.000993223	9.1e-01
MDM1	2.77117	0	2.77144	0	0.999902	0.907563	-0.000154016	9.1e-01
PSTPIP2	2.77108	0	2.77089	0	1.00007	0.907474	0.000106667	9.1e-01
TACC3	2.77117	0	2.77115	0	1.00001	0.906464	1.43196e-05	9.1e-01
STX1B	2.77116	0	2.77173	0	0.999794	0.905989	-0.000322397	9.1e-01
LEP	2.77178	0	2.77239	0	0.999779	0.905554	-0.000346055	9.1e-01
NEXN	2.77102	0	2.77092	0	1.00004	0.903012	5.55826e-05	9e-01
TEX33	2.77122	0	2.77149	0	0.999904	0.902209	-0.000150097	9e-01
VNN1	2.77145	0	2.77132	0	1.00005	0.902203	7.06556e-05	9e-01
KRT6C	2.77135	0	2.77186	0	0.999818	0.901607	-0.000285561	9e-01
IL11	2.77102	0	2.77075	0	1.0001	0.900651	0.000151097	9e-01
FCRL6	2.77147	0	2.77262	0	0.999583	0.900443	-0.000652709	9e-01
EVPL	2.7711	0	2.77066	0	1.00016	0.899111	0.000248835	9e-01
MAP2K6	2.77121	0	2.77127	0	0.999981	0.898644	-3.01139e-05	9e-01
IL13RA2	2.77123	0	2.77191	0	0.999753	0.897412	-0.000385926	9e-01
CABP2	2.7712	0	2.77147	0	0.999901	0.897053	-0.000154384	9e-01
MORF4L2	2.77122	0	2.77161	0	0.999858	0.895889	-0.000221424	9e-01
MITD1	2.77071	0	2.77062	0	1.00003	0.894204	4.86037e-05	8.9e-01
TMED8	2.7691	0	2.76899	0	1.00004	0.891134	6.33792e-05	8.9e-01
PNLIPRP2	2.77043	0	2.77051	0	0.999969	0.88961	-4.80701e-05	8.9e-01
DLG4	2.77133	0	2.77139	0	0.999978	0.888266	-3.44926e-05	8.9e-01
ERBB4	2.77115	0	2.77088	0	1.0001	0.887975	0.00015346	8.9e-01
TMEM25	2.76883	0	2.76874	0	1.00003	0.887135	5.0482e-05	8.9e-01
NCAM2	2.7713	0	2.77016	0	1.00041	0.886783	0.000642754	8.9e-01
RAPGEF2	2.77123	0	2.77126	0	0.999989	0.884921	-1.78128e-05	8.8e-01
SLC12A2	2.77121	0	2.77066	0	1.0002	0.884432	0.00031219	8.8e-01
KIRREL2	2.77159	0	2.77402	0	0.999125	0.88408	-0.00136994	8.8e-01
ZP3	2.77103	0	2.7707	0	1.00012	0.88232	0.000188063	8.8e-01
INPPL1	2.77011	0	2.77019	0	0.999969	0.880029	-4.77776e-05	8.8e-01
SV2A	2.77111	0	2.77126	0	0.999947	0.88	-8.23637e-05	8.8e-01
PECAM1	2.77083	0	2.76923	0	1.00058	0.879728	0.000901724	8.8e-01
RPL14	2.77101	0	2.76985	0	1.00042	0.879342	0.000654603	8.8e-01
CHMP6	2.77131	0	2.77138	0	0.999976	0.876189	-3.77959e-05	8.8e-01
IL5	2.7712	0	2.77105	0	1.00006	0.876104	8.90215e-05	8.8e-01
LY6D	2.77221	0	2.77743	0	0.998121	0.875586	-0.00294401	8.8e-01
VPS53	2.77012	0	2.77021	0	0.99997	0.875209	-4.69812e-05	8.8e-01
ARHGEF12	2.77106	0	2.77109	0	0.99999	0.874644	-1.5673e-05	8.7e-01
NDUFB7	2.771	0	2.77087	0	1.00005	0.874388	7.82492e-05	8.7e-01
ARF6	2.7709	0	2.77086	0	1.00001	0.874078	2.14379e-05	8.7e-01
DDI2	2.77119	0	2.77123	0	0.999984	0.873075	-2.5743e-05	8.7e-01
BSND	2.7711	0	2.77094	0	1.00006	0.872838	8.91303e-05	8.7e-01
GRSF1	2.77087	0	2.77048	0	1.00014	0.872325	0.000216404	8.7e-01
PLIN1	2.77154	0	2.77277	0	0.999555	0.871896	-0.000696247	8.7e-01
SETMAR	2.77081	0	2.76895	0	1.00067	0.871459	0.00105147	8.7e-01
GMPR2	2.77009	0	2.77023	0	0.99995	0.870152	-7.82577e-05	8.7e-01
CDC42BPB	2.77147	0	2.77152	0	0.999985	0.870087	-2.41731e-05	8.7e-01
DYNC1H1	2.77122	0	2.7707	0	1.00019	0.869431	0.000296275	8.7e-01
PRC1	2.7713	0	2.77107	0	1.00008	0.869057	0.000130119	8.7e-01
PTRHD1	2.77031	0	2.77022	0	1.00003	0.86891	5.25073e-05	8.7e-01
FCAMR	2.77194	0	2.77438	0	0.999119	0.8646	-0.00137913	8.6e-01
HMGCS1	2.77108	0	2.77166	0	0.99979	0.863595	-0.000328788	8.6e-01
NEK7	2.77125	0	2.77128	0	0.999987	0.863082	-2.03623e-05	8.6e-01
TRIM58	2.77137	0	2.7717	0	0.999884	0.862958	-0.000181421	8.6e-01
EDNRB	2.77073	0	2.7702	0	1.00019	0.862619	0.000301835	8.6e-01
ARHGAP25	2.77113	0	2.77057	0	1.0002	0.86103	0.000312523	8.6e-01
ATF2	2.77124	0	2.77163	0	0.999859	0.860209	-0.000221141	8.6e-01
DEFB104A_DEFB104B	2.77017	0	2.7704	0	0.999914	0.859635	-0.000134254	8.6e-01
EPHX2	2.7711	0	2.77097	0	1.00004	0.859497	6.94303e-05	8.6e-01
CD177	2.77143	0	2.77265	0	0.99956	0.859371	-0.0006894	8.6e-01
TFAP2A	2.77103	0	2.77054	0	1.00018	0.858626	0.000276784	8.6e-01
ARHGEF1	2.77096	0	2.77056	0	1.00014	0.857696	0.000223821	8.6e-01
RRP15	2.77181	0	2.7717	0	1.00004	0.857449	5.73436e-05	8.6e-01
CA13	2.77053	0	2.77046	0	1.00003	0.85722	4.30035e-05	8.6e-01
LSM8	2.7708	0	2.77086	0	0.999978	0.857092	-3.48905e-05	8.6e-01
PNMA1	2.77117	0	2.77134	0	0.999937	0.856145	-9.84815e-05	8.6e-01
SIGLEC6	2.77048	0	2.76739	0	1.00111	0.855486	0.00174106	8.6e-01
FOLR3	2.77117	0	2.7704	0	1.00028	0.855068	0.000432699	8.6e-01
CRHR1	2.77124	0	2.77113	0	1.00004	0.854321	6.20837e-05	8.5e-01
TMED1	2.77137	0	2.77165	0	0.999899	0.853956	-0.000157344	8.5e-01
TDGF1	2.77108	0	2.77039	0	1.00025	0.851673	0.000387975	8.5e-01
ATP1B2	2.77128	0	2.772	0	0.999739	0.851603	-0.000407968	8.5e-01
CGB3_CGB5_CGB8	2.77125	0	2.77037	0	1.00032	0.851121	0.000498907	8.5e-01
F7	2.77121	0	2.76913	0	1.00075	0.850854	0.00117104	8.5e-01
OSTN	2.77101	0	2.77192	0	0.999671	0.85073	-0.000515467	8.5e-01
CLSPN	2.77121	0	2.77075	0	1.00016	0.849588	0.000257766	8.5e-01
MYCBP2	2.77115	0	2.77067	0	1.00017	0.849406	0.000272326	8.5e-01
IGLON5	2.77086	0	2.77037	0	1.00018	0.849396	0.000278314	8.5e-01
SHH	2.77127	0	2.77083	0	1.00016	0.848892	0.000246887	8.5e-01
BATF	2.77089	0	2.77043	0	1.00017	0.847058	0.000258795	8.5e-01
LY75	2.77111	0	2.7701	0	1.00037	0.845961	0.000574335	8.5e-01
NDRG1	2.77118	0	2.76992	0	1.00045	0.845541	0.000710069	8.5e-01
SERPINI1	2.77123	0	2.77015	0	1.00039	0.844965	0.000608012	8.4e-01
GZMH	2.77165	0	2.77283	0	0.999575	0.844142	-0.000664892	8.4e-01
GASK1A	2.76861	0	2.76892	0	0.99989	0.843182	-0.000172234	8.4e-01
BRAP	2.77139	0	2.77132	0	1.00003	0.842092	4.19106e-05	8.4e-01
NFX1	2.77106	0	2.77085	0	1.00008	0.841462	0.000118495	8.4e-01
EIF2AK3	2.77136	0	2.77141	0	0.99998	0.84132	-3.20403e-05	8.4e-01
BRD3	2.77124	0	2.77062	0	1.00022	0.840682	0.00034907	8.4e-01
IRAG2	2.77107	0	2.77102	0	1.00002	0.840484	2.57564e-05	8.4e-01
BLVRB	2.76994	0	2.77018	0	0.999915	0.840184	-0.000133681	8.4e-01
SEMA6C	2.77149	0	2.77237	0	0.999681	0.840162	-0.000498994	8.4e-01
IFIT1	2.77094	0	2.7703	0	1.00023	0.840124	0.000363744	8.4e-01
DSG2	2.77173	0	2.77567	0	0.998583	0.84002	-0.00222052	8.4e-01
NT5C3A	2.77125	0	2.77109	0	1.00006	0.838892	8.69867e-05	8.4e-01
HSDL2	2.77134	0	2.77346	0	0.999233	0.836431	-0.00120023	8.4e-01
BAG6	2.77159	0	2.77264	0	0.999619	0.835897	-0.000596809	8.4e-01
DUSP29	2.77046	0	2.76853	0	1.0007	0.83561	0.00109231	8.4e-01
SH2B3	2.77021	0	2.77031	0	0.999964	0.835347	-5.64262e-05	8.4e-01
TRIM5	2.77143	0	2.77136	0	1.00002	0.83449	3.75138e-05	8.3e-01
VSIG10	2.77107	0	2.77013	0	1.00034	0.834394	0.000532333	8.3e-01
GP5	2.77136	0	2.7719	0	0.999807	0.834325	-0.000301591	8.3e-01
UNC79	2.7706	0	2.77048	0	1.00004	0.833996	6.32421e-05	8.3e-01
DEFB116	2.7713	0	2.77172	0	0.999848	0.833638	-0.000237744	8.3e-01
ACADM	2.7711	0	2.77087	0	1.00008	0.833463	0.000130842	8.3e-01
EDEM2	2.7714	0	2.77205	0	0.999764	0.833377	-0.000368663	8.3e-01
MAP4K5	2.77037	0	2.7705	0	0.999951	0.832137	-7.70311e-05	8.3e-01
ERC2	2.77106	0	2.77138	0	0.999885	0.831294	-0.000180574	8.3e-01
CAPN3	2.77139	0	2.77288	0	0.999464	0.830912	-0.000838881	8.3e-01
NAGK	2.76894	0	2.76875	0	1.00007	0.829577	0.00010736	8.3e-01
C7orf50	2.77101	0	2.77009	0	1.00033	0.828948	0.000516349	8.3e-01
IGDCC3	2.77083	0	2.77103	0	0.999927	0.828059	-0.000114198	8.3e-01
IL17RA	2.77158	0	2.77312	0	0.999445	0.827834	-0.000868048	8.3e-01
CENPJ	2.77092	0	2.77097	0	0.999981	0.826757	-3.02604e-05	8.3e-01
HMMR	2.77104	0	2.77137	0	0.99988	0.826664	-0.000188038	8.3e-01
CTRB1	2.7713	0	2.77179	0	0.999824	0.826258	-0.000275292	8.3e-01
NAAA	2.77082	0	2.77012	0	1.00025	0.826133	0.000393354	8.3e-01
PADI4	2.77158	0	2.77139	0	1.00007	0.826008	0.000107581	8.3e-01
TPK1	2.77044	0	2.76663	0	1.00138	0.825169	0.0021541	8.3e-01
PTPRC	2.77077	0	2.76842	0	1.00085	0.82447	0.00132883	8.2e-01
CDK5RAP3	2.77123	0	2.77089	0	1.00012	0.823833	0.000191498	8.2e-01
REXO2	2.77121	0	2.77084	0	1.00013	0.821562	0.000209585	8.2e-01
IL10RA	2.77153	0	2.77265	0	0.999594	0.82108	-0.000635177	8.2e-01
ITGAX	2.77135	0	2.77176	0	0.99985	0.821059	-0.000234606	8.2e-01
IKBKG	2.77133	0	2.77111	0	1.00008	0.818744	0.0001258	8.2e-01
CAMSAP1	2.77111	0	2.77133	0	0.999921	0.818215	-0.000123454	8.2e-01
CUZD1	2.77118	0	2.77077	0	1.00015	0.817955	0.000232214	8.2e-01
RTKN2	2.77088	0	2.77146	0	0.999793	0.817819	-0.000324353	8.2e-01
EPS8L2	2.77012	0	2.76471	0	1.00196	0.817186	0.00305564	8.2e-01
IL6R	2.77096	0	2.76912	0	1.00067	0.816394	0.00103988	8.2e-01
CPA1	2.77146	0	2.7712	0	1.00009	0.816337	0.000145942	8.2e-01
AKT2	2.77105	0	2.77079	0	1.00009	0.816053	0.000148436	8.2e-01
SOWAHA	2.77084	0	2.77145	0	0.999782	0.814306	-0.000341535	8.1e-01
SPINK8	2.77066	0	2.77178	0	0.999596	0.810321	-0.000632307	8.1e-01
YY1	2.77125	0	2.77191	0	0.999761	0.810211	-0.000374099	8.1e-01
SDCCAG8	2.77089	0	2.77108	0	0.999933	0.81004	-0.000104981	8.1e-01
FGFBP2	2.7537	0	2.75291	0	1.00029	0.808097	0.000448716	8.1e-01
VPS4B	2.77093	0	2.77072	0	1.00008	0.807535	0.000118707	8.1e-01
OGA	2.77073	0	2.77066	0	1.00003	0.807319	4.07292e-05	8.1e-01
TSHB	2.76915	0	2.76887	0	1.0001	0.806401	0.000159677	8.1e-01
PLSCR3	2.77096	0	2.77035	0	1.00022	0.806321	0.000344377	8.1e-01
DNAJC21	2.77096	0	2.77107	0	0.99996	0.805182	-6.3188e-05	8.1e-01
SORD	2.7713	0	2.77145	0	0.999946	0.804708	-8.51141e-05	8e-01
F10	2.77125	0	2.77029	0	1.00035	0.80379	0.000542132	8e-01
TGFB2	2.77159	0	2.77261	0	0.999633	0.803133	-0.000574829	8e-01
MAEA	2.77101	0	2.77044	0	1.00021	0.802821	0.000322164	8e-01
UROS	2.77113	0	2.77122	0	0.999968	0.802516	-4.96143e-05	8e-01
CHM	2.77097	0	2.77069	0	1.0001	0.801636	0.000158415	8e-01
TRIM25	2.77145	0	2.77176	0	0.99989	0.801199	-0.000172401	8e-01
GSAP	2.7714	0	2.77157	0	0.999939	0.801002	-9.60734e-05	8e-01
CEP350	2.77181	0	2.77238	0	0.999794	0.800439	-0.000322574	8e-01
DYNLT3	2.77216	0	2.7719	0	1.0001	0.800396	0.0001512	8e-01
EPHA10	2.77111	0	2.77198	0	0.999686	0.799684	-0.000490765	8e-01
FLT3LG	2.77017	0	2.76452	0	1.00204	0.79887	0.00319216	8e-01
ITIH4	2.77184	0	2.77262	0	0.99972	0.798534	-0.00043816	8e-01
CDH17	2.77168	0	2.77337	0	0.99939	0.795939	-0.000955321	8e-01
PDE4D	2.77117	0	2.77166	0	0.999823	0.79588	-0.00027669	8e-01
KIAA1549L	2.7715	0	2.77081	0	1.00025	0.795871	0.000389108	8e-01
LSM1	2.77085	0	2.77164	0	0.999714	0.794705	-0.000447181	7.9e-01
SPRR1B	2.77118	0	2.77156	0	0.999861	0.794612	-0.000217553	7.9e-01
LILRB5	2.77129	0	2.77257	0	0.999541	0.794004	-0.000718015	7.9e-01
RALB	2.77106	0	2.77072	0	1.00012	0.793106	0.000192232	7.9e-01
IL1A	2.77367	0	2.77347	0	1.00007	0.792529	0.000116029	7.9e-01
PNLIPRP1	2.77104	0	2.77036	0	1.00025	0.792282	0.000387319	7.9e-01
BRME1	2.77126	0	2.77056	0	1.00025	0.791896	0.000395327	7.9e-01
PPME1	2.76839	0	2.76885	0	0.999831	0.790756	-0.000264714	7.9e-01
REEP4	2.77096	0	2.77087	0	1.00003	0.790711	4.6893e-05	7.9e-01
SPINK6	2.77106	0	2.76662	0	1.0016	0.789129	0.00250606	7.9e-01
GID8	2.77134	0	2.77192	0	0.99979	0.788924	-0.000327858	7.9e-01
GPHA2	2.77137	0	2.77251	0	0.999587	0.788576	-0.000646153	7.9e-01
CLPS	2.7711	0	2.76969	0	1.00051	0.786705	0.000799422	7.9e-01
PFKFB2	2.77128	0	2.77083	0	1.00016	0.786627	0.000252829	7.9e-01
DAAM1	2.77097	0	2.77106	0	0.999969	0.786384	-4.89344e-05	7.9e-01
ALMS1	2.77111	0	2.77046	0	1.00023	0.786068	0.000367213	7.9e-01
PRELP	2.7726	0	2.77748	0	0.998244	0.784948	-0.00275073	7.9e-01
LRTM1	2.77092	0	2.77157	0	0.999763	0.784929	-0.000370388	7.8e-01
CALCOCO1	2.77137	0	2.77127	0	1.00003	0.78447	5.33975e-05	7.8e-01
RABEPK	2.77108	0	2.77222	0	0.999591	0.783893	-0.000639464	7.8e-01
IGF2BP3	2.77134	0	2.77175	0	0.99985	0.78181	-0.000234435	7.8e-01
DENND2B	2.77092	0	2.77149	0	0.999793	0.781799	-0.000323441	7.8e-01
STAU1	2.77151	0	2.77222	0	0.999743	0.781252	-0.00040257	7.8e-01
GNGT1	2.77155	0	2.77071	0	1.0003	0.780951	0.00047022	7.8e-01
SLA2	2.77087	0	2.77076	0	1.00004	0.780718	5.68217e-05	7.8e-01
PBK	2.7712	0	2.77225	0	0.999623	0.779813	-0.000590525	7.8e-01
LXN	2.77083	0	2.77109	0	0.999907	0.779774	-0.000145562	7.8e-01
GLIPR1	2.77133	0	2.77125	0	1.00003	0.779469	4.58053e-05	7.8e-01
MCEE	2.77123	0	2.77087	0	1.00013	0.778081	0.000198392	7.8e-01
SIT1	2.77155	0	2.77182	0	0.999902	0.777461	-0.000153597	7.8e-01
DDX39A	2.77068	0	2.7703	0	1.00014	0.777355	0.000216853	7.8e-01
RASGRF1	2.77115	0	2.77177	0	0.999777	0.77705	-0.000349627	7.8e-01
LZTFL1	2.77089	0	2.77078	0	1.00004	0.776794	6.34812e-05	7.8e-01
DOC2B	2.77147	0	2.77209	0	0.999778	0.776128	-0.000347893	7.8e-01
FAM171A2	2.77088	0	2.77039	0	1.00018	0.775834	0.000279687	7.8e-01
TG	2.77115	0	2.77126	0	0.99996	0.775199	-6.23946e-05	7.8e-01
FLRT2	2.77018	0	2.76241	0	1.00281	0.774562	0.00438787	7.7e-01
CSF3	2.77068	0	2.76831	0	1.00086	0.774529	0.00133825	7.7e-01
LPA	2.77151	0	2.77114	0	1.00013	0.773865	0.000208775	7.7e-01
SIRT5	2.77172	0	2.77145	0	1.0001	0.773247	0.000153889	7.7e-01
GAGE2A	2.7714	0	2.77068	0	1.00026	0.772031	0.000409884	7.7e-01
PRAME	2.77128	0	2.77211	0	0.9997	0.770894	-0.000470092	7.7e-01
MYL6B	2.77137	0	2.77199	0	0.999777	0.770877	-0.000348882	7.7e-01
KRT17	2.7715	0	2.77097	0	1.00019	0.76864	0.000299114	7.7e-01
TJP3	2.77136	0	2.77046	0	1.00033	0.767586	0.000510329	7.7e-01
ATP6V1G2	2.77106	0	2.77143	0	0.999868	0.767534	-0.000206793	7.7e-01
MAP3K5	2.77087	0	2.77098	0	0.999962	0.767475	-5.96274e-05	7.7e-01
IL34	2.7714	0	2.7695	0	1.00068	0.767082	0.00107083	7.7e-01
BIRC2	2.77161	0	2.77206	0	0.999839	0.766843	-0.000252542	7.7e-01
TRIM40	2.77151	0	2.77108	0	1.00016	0.766413	0.000246745	7.7e-01
ARHGAP45	2.77149	0	2.77167	0	0.999933	0.765414	-0.000104647	7.7e-01
SELENOP	2.73784	0	2.73944	0	0.999416	0.765274	-0.000921042	7.7e-01
WASF3	2.77142	0	2.77125	0	1.00006	0.764718	9.71122e-05	7.6e-01
CLU	2.77111	0	2.77101	0	1.00004	0.764363	6.1478e-05	7.6e-01
TEK	2.77025	0	2.76671	0	1.00128	0.763018	0.00199935	7.6e-01
SCGB2A2	2.77101	0	2.76996	0	1.00038	0.761153	0.000593486	7.6e-01
HIP1	2.77175	0	2.77304	0	0.999537	0.761144	-0.000724799	7.6e-01
MCTS1	2.77152	0	2.7714	0	1.00004	0.760659	6.98955e-05	7.6e-01
RBPMS2	2.76963	0	2.76984	0	0.999924	0.760595	-0.000118313	7.6e-01
EHD3	2.77041	0	2.77055	0	0.999949	0.760425	-7.97905e-05	7.6e-01
EXOSC10	2.77112	0	2.77028	0	1.0003	0.759579	0.000475352	7.6e-01
TAP1	2.77132	0	2.7711	0	1.00008	0.759509	0.000123749	7.6e-01
CACNB1	2.77173	0	2.77261	0	0.999684	0.758601	-0.00049509	7.6e-01
ERMAP	2.77084	0	2.76784	0	1.00109	0.75822	0.00169587	7.6e-01
PAM	2.77033	0	2.76361	0	1.00243	0.758198	0.00379544	7.6e-01
GIPC3	2.77085	0	2.77063	0	1.00008	0.754348	0.000128781	7.5e-01
SAG	2.77111	0	2.77075	0	1.00013	0.753734	0.000202894	7.5e-01
SPAG1	2.76995	0	2.76884	0	1.0004	0.753527	0.000627055	7.5e-01
ATP5F1D	2.77152	0	2.77082	0	1.00025	0.752301	0.000398047	7.5e-01
CTAG1A_CTAG1B	2.77121	0	2.77075	0	1.00017	0.752083	0.000259452	7.5e-01
MFAP3	2.77129	0	2.7726	0	0.999527	0.751148	-0.000739694	7.5e-01
OMP	2.7715	0	2.77198	0	0.999826	0.750767	-0.000271989	7.5e-01
FCER1A	2.77165	0	2.77344	0	0.999352	0.750323	-0.00101503	7.5e-01
MSLNL	2.77114	0	2.7707	0	1.00016	0.750239	0.000248241	7.5e-01
SLC13A1	2.77185	0	2.77203	0	0.999935	0.747589	-0.000102434	7.5e-01
TPRKB	2.77125	0	2.77168	0	0.999843	0.746988	-0.000245199	7.5e-01
TSPAN15	2.77162	0	2.77091	0	1.00026	0.74606	0.000400595	7.5e-01
PMS1	2.77077	0	2.76908	0	1.00061	0.746054	0.000952993	7.5e-01
SPINT3	2.77042	0	2.77072	0	0.99989	0.746016	-0.00017172	7.5e-01
ARHGEF10	2.77097	0	2.77109	0	0.999958	0.744637	-6.64244e-05	7.4e-01
ST13	2.77084	0	2.77104	0	0.999927	0.74447	-0.000114809	7.4e-01
NFAT5	2.77133	0	2.77145	0	0.999956	0.744355	-6.93746e-05	7.4e-01
IL21R	2.77157	0	2.77134	0	1.00008	0.743572	0.000132506	7.4e-01
NFE2	2.77011	0	2.76991	0	1.00007	0.743154	0.000117186	7.4e-01
APOC1	2.77093	0	2.77133	0	0.999857	0.742913	-0.00022352	7.4e-01
IL36A	2.77076	0	2.77001	0	1.00027	0.741876	0.000420628	7.4e-01
ENOX2	2.77168	0	2.77232	0	0.999767	0.74089	-0.000364392	7.4e-01
ERBIN	2.76956	0	2.76984	0	0.9999	0.740513	-0.000156944	7.4e-01
VAV3	2.77083	0	2.77048	0	1.00013	0.739784	0.000198952	7.4e-01
APOM	2.77016	0	2.76934	0	1.00029	0.739293	0.000461023	7.4e-01
TNIP1	2.77043	0	2.77056	0	0.999954	0.739212	-7.15358e-05	7.4e-01
STAT5B	2.77086	0	2.77072	0	1.00005	0.738992	7.63732e-05	7.4e-01
COL3A1	2.7719	0	2.77563	0	0.998657	0.738986	-0.00210429	7.4e-01
ATF4	2.77115	0	2.77021	0	1.00034	0.738537	0.000530402	7.4e-01
KCNIP4	2.77124	0	2.77074	0	1.00018	0.737794	0.000278995	7.4e-01
CLUL1	2.77178	0	2.77464	0	0.998972	0.736105	-0.00160961	7.4e-01
SESTD1	2.77123	0	2.77088	0	1.00012	0.735935	0.000193543	7.4e-01
ELAC1	2.77045	0	2.77026	0	1.00007	0.735536	0.000108605	7.4e-01
SARG	2.77154	0	2.77186	0	0.999885	0.735217	-0.000180415	7.4e-01
UPB1	2.77103	0	2.77136	0	0.999879	0.734149	-0.0001889	7.3e-01
VPS28	2.77081	0	2.77064	0	1.00006	0.733747	9.85822e-05	7.3e-01
PARD3	2.771	0	2.77086	0	1.00005	0.733654	7.82452e-05	7.3e-01
THBD	2.76944	0	2.75904	0	1.00377	0.733537	0.00588008	7.3e-01
SRC	2.77113	0	2.77158	0	0.999837	0.73277	-0.00025584	7.3e-01
CAPS	2.77104	0	2.7693	0	1.00063	0.732055	0.000979562	7.3e-01
S100A4	2.77142	0	2.77236	0	0.999664	0.729886	-0.000526476	7.3e-01
PMCH	2.77123	0	2.77182	0	0.999787	0.728965	-0.000333859	7.3e-01
PRR5	2.77096	0	2.77031	0	1.00023	0.727583	0.000364161	7.3e-01
MAPRE3	2.7716	0	2.77232	0	0.999742	0.727075	-0.000404114	7.3e-01
DCTD	2.77057	0	2.77042	0	1.00005	0.726959	8.12432e-05	7.3e-01
DLGAP5	2.77155	0	2.77254	0	0.999643	0.724983	-0.000558868	7.3e-01
PCDH7	2.77089	0	2.76691	0	1.00144	0.724931	0.00224588	7.2e-01
NPHS2	2.77111	0	2.77048	0	1.00023	0.724801	0.000360251	7.2e-01
CTF1	2.77093	0	2.77036	0	1.0002	0.724069	0.000320568	7.2e-01
PROS1	2.77167	0	2.7723	0	0.999774	0.723544	-0.000354384	7.2e-01
STX16	2.77206	0	2.77173	0	1.00012	0.722407	0.000181025	7.2e-01
COL2A1	2.77059	0	2.77033	0	1.00009	0.721869	0.000144487	7.2e-01
ECE1	2.77126	0	2.77446	0	0.998849	0.721861	-0.00180261	7.2e-01
IL2	2.77151	0	2.77169	0	0.999935	0.72176	-0.000100985	7.2e-01
ISM1	2.7702	0	2.7621	0	1.00293	0.720563	0.00457201	7.2e-01
SMOC2	2.76925	0	2.75716	0	1.00439	0.720042	0.00683742	7.2e-01
KCNC4	2.77102	0	2.77029	0	1.00026	0.719718	0.000413306	7.2e-01
HBZ	2.77142	0	2.77126	0	1.00006	0.718378	8.65695e-05	7.2e-01
REPS1	2.77157	0	2.77063	0	1.00034	0.717699	0.000535182	7.2e-01
FKBP1B	2.77102	0	2.77086	0	1.00006	0.717376	9.29797e-05	7.2e-01
IL20	2.77125	0	2.77283	0	0.999429	0.71574	-0.000893794	7.2e-01
ENG	2.77044	0	2.76401	0	1.00233	0.715123	0.00363372	7.1e-01
SMAD3	2.77142	0	2.7718	0	0.99986	0.714716	-0.000218987	7.1e-01
SEMA4C	2.77064	0	2.76632	0	1.00156	0.714595	0.00243817	7.1e-01
MICALL2	2.77121	0	2.77091	0	1.00011	0.713449	0.000169043	7.1e-01
CNGB3	2.77101	0	2.77137	0	0.999871	0.713187	-0.000201406	7.1e-01
PRKG1	2.77068	0	2.77053	0	1.00005	0.712446	8.52676e-05	7.1e-01
PBLD	2.77111	0	2.7717	0	0.999786	0.710975	-0.000334934	7.1e-01
LRP2BP	2.77142	0	2.77203	0	0.999781	0.710948	-0.000342707	7.1e-01
AHSG	2.77113	0	2.7683	0	1.00102	0.710869	0.00159828	7.1e-01
COPB2	2.77102	0	2.77016	0	1.00031	0.710403	0.000486417	7.1e-01
VEGFB	2.76984	0	2.76369	0	1.00223	0.710314	0.00347587	7.1e-01
PCSK7	2.77096	0	2.77136	0	0.999856	0.709367	-0.000224829	7.1e-01
FRMD7	2.7716	0	2.77135	0	1.00009	0.709224	0.0001378	7.1e-01
HRAS	2.77153	0	2.77089	0	1.00023	0.709142	0.000365196	7.1e-01
TBC1D5	2.77041	0	2.77005	0	1.00013	0.708478	0.000204909	7.1e-01
SLC44A4	2.77104	0	2.77078	0	1.00009	0.708083	0.00014851	7.1e-01
H2AP	2.77072	0	2.77043	0	1.00011	0.706063	0.000164565	7.1e-01
APOH	2.7718	0	2.77573	0	0.998583	0.705628	-0.00221912	7.1e-01
TBR1	2.77165	0	2.77115	0	1.00018	0.70547	0.000279388	7.1e-01
PLEKHO1	2.77114	0	2.7708	0	1.00012	0.703537	0.000193191	7e-01
DNAJB2	2.77071	0	2.7709	0	0.999932	0.70233	-0.000105963	7e-01
MN1	2.77122	0	2.77209	0	0.999686	0.700924	-0.000491528	7e-01
FCRL5	2.7725	0	2.77579	0	0.998816	0.700919	-0.0018537	7e-01
CDH1	2.76918	0	2.76117	0	1.0029	0.70058	0.00452726	7e-01
AIF1L	2.7708	0	2.76816	0	1.00095	0.700432	0.00149121	7e-01
TNFAIP8L2	2.77042	0	2.7702	0	1.00008	0.700379	0.000128199	7e-01
EPHA1	2.77019	0	2.76115	0	1.00328	0.699896	0.00510979	7e-01
DNAJA1	2.77171	0	2.77229	0	0.999791	0.698222	-0.000327185	7e-01
ERBB3	2.77187	0	2.7747	0	0.99898	0.697362	-0.00159699	7e-01
ADGRV1	2.77073	0	2.77003	0	1.00025	0.695761	0.000398657	7e-01
MTSS1	2.77167	0	2.77047	0	1.00043	0.693511	0.000673376	6.9e-01
TP73	2.77091	0	2.77211	0	0.999565	0.693388	-0.000681583	6.9e-01
TAGLN3	2.77167	0	2.77141	0	1.0001	0.693314	0.000149166	6.9e-01
ANKMY2	2.77111	0	2.77087	0	1.00008	0.692959	0.000132818	6.9e-01
EHBP1	2.77069	0	2.7705	0	1.00007	0.692682	0.000108215	6.9e-01
TERF1	2.77125	0	2.77251	0	0.999544	0.691946	-0.000714159	6.9e-01
RYR1	2.7709	0	2.77	0	1.00032	0.690481	0.000506406	6.9e-01
ADD1	2.77111	0	2.77088	0	1.00008	0.690105	0.00013029	6.9e-01
LECT2	2.77217	0	2.77679	0	0.998335	0.689824	-0.00260838	6.9e-01
TPSG1	2.77117	0	2.77222	0	0.999621	0.689311	-0.000593979	6.9e-01
HIF1A	2.77084	0	2.76993	0	1.00033	0.689025	0.000513768	6.9e-01
PRTFDC1	2.77097	0	2.77079	0	1.00007	0.688885	0.000105471	6.9e-01
FHIT	2.76926	0	2.76993	0	0.999758	0.688366	-0.000378914	6.9e-01
ECSCR	2.77149	0	2.77224	0	0.99973	0.687262	-0.000422018	6.9e-01
CCDC50	2.77096	0	2.76912	0	1.00066	0.686984	0.00103733	6.9e-01
CDKL5	2.7715	0	2.77282	0	0.999525	0.686846	-0.000743315	6.9e-01
TPSD1	2.77103	0	2.77422	0	0.998851	0.686677	-0.00179914	6.9e-01
EIF1AX	2.77075	0	2.76943	0	1.00048	0.68665	0.000748199	6.9e-01
TPPP2	2.77123	0	2.77103	0	1.00007	0.684211	0.000110454	6.8e-01
CD84	2.77116	0	2.77047	0	1.00025	0.683731	0.000393187	6.8e-01
CASP9	2.77152	0	2.77214	0	0.999775	0.682217	-0.000351947	6.8e-01
CPXM2	2.76928	0	2.7598	0	1.00343	0.680679	0.0053544	6.8e-01
ACTN2	2.76986	0	2.76387	0	1.00217	0.680321	0.00338439	6.8e-01
CSNK1D	2.77194	0	2.7724	0	0.999832	0.680111	-0.000263215	6.8e-01
GABRA4	2.77106	0	2.77158	0	0.999812	0.679893	-0.000294547	6.8e-01
GIPR	2.77152	0	2.77224	0	0.999739	0.679602	-0.000407905	6.8e-01
ADRA2A	2.77144	0	2.77244	0	0.999637	0.677721	-0.000568161	6.8e-01
NRGN	2.77013	0	2.76977	0	1.00013	0.675117	0.00020226	6.8e-01
PXDNL	2.77135	0	2.77289	0	0.999447	0.674805	-0.000865565	6.7e-01
LAMA1	2.7713	0	2.77064	0	1.00024	0.674528	0.000370229	6.7e-01
CD244	2.77024	0	2.76513	0	1.00185	0.674407	0.00288374	6.7e-01
VWA5A	2.77089	0	2.77159	0	0.999745	0.673954	-0.000399589	6.7e-01
RRM2B	2.77089	0	2.76943	0	1.00053	0.673399	0.000826266	6.7e-01
PRKD2	2.77116	0	2.77161	0	0.999839	0.672501	-0.000252138	6.7e-01
HDDC2	2.76974	0	2.76942	0	1.00012	0.672125	0.000184775	6.7e-01
IL18RAP	2.77036	0	2.77056	0	0.999926	0.671962	-0.000115046	6.7e-01
ANKRA2	2.77099	0	2.77058	0	1.00015	0.671818	0.000235592	6.7e-01
PPIE	2.7707	0	2.77017	0	1.00019	0.671638	0.000297726	6.7e-01
SERPING1	2.76933	0	2.77064	0	0.999529	0.671274	-0.000736799	6.7e-01
OPHN1	2.77158	0	2.77203	0	0.999837	0.670724	-0.000254897	6.7e-01
MPRIP	2.77108	0	2.77083	0	1.00009	0.668182	0.000142164	6.7e-01
SERPINA9	2.76959	0	2.76398	0	1.00203	0.667741	0.00316694	6.7e-01
CEACAM18	2.77096	0	2.77068	0	1.0001	0.665787	0.000157813	6.7e-01
RASA1	2.77122	0	2.77306	0	0.999338	0.665463	-0.00103599	6.7e-01
GSTT2B	2.77171	0	2.77214	0	0.999847	0.664656	-0.000239699	6.6e-01
CTLA4	2.77116	0	2.77232	0	0.999584	0.663889	-0.000651829	6.6e-01
TSLP	2.77104	0	2.76962	0	1.00051	0.663857	0.00080495	6.6e-01
GBP4	2.7712	0	2.77007	0	1.00041	0.66366	0.000636381	6.6e-01
CSF2RB	2.77159	0	2.7745	0	0.998951	0.66248	-0.00164285	6.6e-01
CCAR2	2.77093	0	2.76894	0	1.00072	0.662436	0.00112337	6.6e-01
CLINT1	2.77129	0	2.77071	0	1.00021	0.662427	0.000327943	6.6e-01
CCL26	2.77137	0	2.76923	0	1.00077	0.661966	0.00120755	6.6e-01
INSL4	2.77037	0	2.76606	0	1.00156	0.660117	0.00243871	6.6e-01
MEGF9	2.77056	0	2.76874	0	1.00066	0.658499	0.00102585	6.6e-01
IL7	2.7706	0	2.77023	0	1.00013	0.655077	0.000208136	6.6e-01
LAG3	2.76922	0	2.76382	0	1.00196	0.653671	0.00305684	6.5e-01
MANSC4	2.77035	0	2.76672	0	1.00131	0.653279	0.0020541	6.5e-01
PIKFYVE	2.77035	0	2.76982	0	1.00019	0.652778	0.000300202	6.5e-01
VPS37A	2.77081	0	2.77108	0	0.999902	0.652476	-0.000153427	6.5e-01
NDST1	2.77103	0	2.76989	0	1.00041	0.652318	0.000643519	6.5e-01
MZT1	2.77079	0	2.77009	0	1.00025	0.651488	0.000398379	6.5e-01
SPTBN2	2.77257	0	2.77424	0	0.999399	0.650819	-0.000940192	6.5e-01
CEP112	2.77116	0	2.76965	0	1.00054	0.649804	0.000852089	6.5e-01
TRAF3	2.77173	0	2.77275	0	0.999635	0.649106	-0.000571177	6.5e-01
SMAD5	2.77127	0	2.7764	0	0.998151	0.648934	-0.00289794	6.5e-01
BACH1	2.7697	0	2.76923	0	1.00017	0.647207	0.000264824	6.5e-01
MINDY1	2.77105	0	2.77128	0	0.999915	0.646368	-0.00013247	6.5e-01
RABEP1	2.77092	0	2.77117	0	0.999908	0.645877	-0.000143236	6.5e-01
DCDC2C	2.77115	0	2.7705	0	1.00023	0.645696	0.000363285	6.5e-01
NOTCH3	2.7725	0	2.78275	0	0.996317	0.642744	-0.00578257	6.4e-01
GFRA2	2.77102	0	2.76408	0	1.00251	0.642098	0.00391951	6.4e-01
ARHGAP5	2.77089	0	2.76991	0	1.00035	0.641918	0.000549714	6.4e-01
USP8	2.77099	0	2.77072	0	1.0001	0.640732	0.0001492	6.4e-01
NAA80	2.77079	0	2.77053	0	1.00009	0.640198	0.000148169	6.4e-01
FMR1	2.77114	0	2.77081	0	1.00012	0.638395	0.000184718	6.4e-01
MYH9	2.77065	0	2.77032	0	1.00012	0.637827	0.000180984	6.4e-01
USP47	2.77144	0	2.77182	0	0.999861	0.637442	-0.000217219	6.4e-01
AHSP	2.77043	0	2.77085	0	0.999847	0.637355	-0.000239969	6.4e-01
HS6ST2	2.77221	0	2.7821	0	0.996445	0.63685	-0.00558036	6.4e-01
FOXO3	2.77045	0	2.76892	0	1.00055	0.636149	0.000863494	6.4e-01
PFDN6	2.77045	0	2.77155	0	0.999602	0.635814	-0.000623164	6.4e-01
FARSA	2.77025	0	2.76939	0	1.00031	0.635802	0.000486884	6.4e-01
BGLAP	2.7713	0	2.76832	0	1.00108	0.635279	0.00168041	6.4e-01
BIN2	2.77093	0	2.77118	0	0.999909	0.634115	-0.00014179	6.3e-01
EIF4G3	2.771	0	2.77127	0	0.999902	0.633331	-0.000153584	6.3e-01
CDC123	2.77009	0	2.76942	0	1.00024	0.630575	0.000376543	6.3e-01
THRAP3	2.77113	0	2.77085	0	1.0001	0.630131	0.000157404	6.3e-01
NENF	2.77062	0	2.76925	0	1.0005	0.628792	0.00077521	6.3e-01
SERPINC1	2.77021	0	2.76693	0	1.00118	0.62867	0.00185092	6.3e-01
STX5	2.77129	0	2.77101	0	1.0001	0.628078	0.000157407	6.3e-01
AP3S2	2.77104	0	2.77019	0	1.00031	0.626896	0.000480331	6.3e-01
COL9A2	2.77075	0	2.76942	0	1.00048	0.626026	0.000751701	6.3e-01
PHLDB2	2.77074	0	2.77161	0	0.999687	0.625977	-0.000490236	6.3e-01
TP53	2.77174	0	2.77419	0	0.999118	0.625269	-0.00138036	6.3e-01
NINJ1	2.77211	0	2.77521	0	0.998881	0.624194	-0.0017528	6.2e-01
TUBB3	2.7716	0	2.76885	0	1.00099	0.62334	0.00155384	6.2e-01
GHRHR	2.77156	0	2.77014	0	1.00051	0.623096	0.000802255	6.2e-01
UGDH	2.77073	0	2.76963	0	1.0004	0.622909	0.000624294	6.2e-01
PDIA2	2.77072	0	2.7701	0	1.00022	0.62274	0.000350412	6.2e-01
EVI2B	2.77064	0	2.76904	0	1.00058	0.621816	0.000901361	6.2e-01
DNAJB8	2.771	0	2.77017	0	1.0003	0.621805	0.000467642	6.2e-01
REST	2.77121	0	2.77267	0	0.999472	0.619333	-0.000827068	6.2e-01
THAP12	2.77048	0	2.77008	0	1.00014	0.618796	0.000225639	6.2e-01
LMOD2	2.7717	0	2.77292	0	0.999561	0.618461	-0.000687446	6.2e-01
NUDT15	2.77081	0	2.76931	0	1.00054	0.618421	0.000848542	6.2e-01
YJU2	2.77017	0	2.76852	0	1.00059	0.618125	0.000929319	6.2e-01
S100A16	2.77174	0	2.77463	0	0.998955	0.615264	-0.00163635	6.2e-01
CEP164	2.77149	0	2.77306	0	0.999433	0.612366	-0.000887859	6.1e-01
PPP3R1	2.7696	0	2.76509	0	1.00163	0.611511	0.00254523	6.1e-01
ESR1	2.77114	0	2.77196	0	0.999706	0.611261	-0.000460779	6.1e-01
SSH3	2.772	0	2.7717	0	1.00011	0.610968	0.000168132	6.1e-01
SMPDL3B	2.77124	0	2.7709	0	1.00012	0.61077	0.000194682	6.1e-01
PAFAH2	2.77159	0	2.77203	0	0.999843	0.609863	-0.000245249	6.1e-01
HNF1A	2.7711	0	2.77161	0	0.999816	0.609334	-0.000288621	6.1e-01
FUT1	2.77148	0	2.77231	0	0.999703	0.608837	-0.000465536	6.1e-01
RANBP2	2.77147	0	2.77385	0	0.999141	0.608733	-0.0013458	6.1e-01
FBLN2	2.775	0	2.79064	0	0.994395	0.608577	-0.00881224	6.1e-01
NFKB1	2.77046	0	2.76982	0	1.00023	0.608393	0.000361473	6.1e-01
SULT1A1	2.77159	0	2.77189	0	0.999894	0.607682	-0.000165467	6.1e-01
CHEK2	2.77205	0	2.7724	0	0.999873	0.607067	-0.000198611	6.1e-01
SLK	2.77182	0	2.77268	0	0.999688	0.60695	-0.000488504	6.1e-01
ZPR1	2.77099	0	2.77142	0	0.999845	0.606721	-0.000243196	6.1e-01
SERPINI2	2.77124	0	2.77255	0	0.999529	0.606485	-0.000737122	6.1e-01
GRAP2	2.77001	0	2.7696	0	1.00015	0.606409	0.000228703	6.1e-01
MORN4	2.77149	0	2.77207	0	0.999792	0.605832	-0.00032579	6.1e-01
RAB3GAP1	2.77131	0	2.77224	0	0.999667	0.605781	-0.000521026	6.1e-01
TWF2	2.77057	0	2.76993	0	1.00023	0.603752	0.000363227	6e-01
BHMT2	2.77077	0	2.77333	0	0.999076	0.603567	-0.00144641	6e-01
HDAC8	2.77134	0	2.77179	0	0.999835	0.603485	-0.000258406	6e-01
CDH4	2.77105	0	2.76984	0	1.00044	0.602525	0.000683862	6e-01
INSL3	2.76994	0	2.77056	0	0.999774	0.602449	-0.000353036	6e-01
TBL1X	2.77108	0	2.77009	0	1.00036	0.600684	0.000555566	6e-01
ACRBP	2.77082	0	2.76949	0	1.00048	0.600387	0.000750284	6e-01
DDX53	2.76988	0	2.77019	0	0.999888	0.599693	-0.000175871	6e-01
SMS	2.77205	0	2.77259	0	0.999806	0.599668	-0.000304009	6e-01
STX6	2.77061	0	2.76936	0	1.00045	0.59954	0.000705453	6e-01
SYT1	2.77045	0	2.76355	0	1.0025	0.599131	0.00389793	6e-01
DAPP1	2.77049	0	2.77018	0	1.00011	0.598232	0.000175948	6e-01
PTP4A3	2.77095	0	2.76756	0	1.00123	0.597989	0.00191726	6e-01
GMPR	2.77097	0	2.77066	0	1.00011	0.597831	0.00017659	6e-01
KIRREL1	2.771	0	2.76984	0	1.00042	0.59759	0.000650847	6e-01
MAGED1	2.77065	0	2.76764	0	1.00109	0.597535	0.00169995	6e-01
RNF41	2.77102	0	2.77018	0	1.0003	0.597328	0.000471682	6e-01
BCAT2	2.77183	0	2.77064	0	1.00043	0.59682	0.000667551	6e-01
DTD1	2.77046	0	2.77077	0	0.999888	0.596708	-0.000175863	6e-01
NAGA	2.77192	0	2.77319	0	0.999544	0.596351	-0.00071385	6e-01
ITIH5	2.77087	0	2.77199	0	0.999599	0.59531	-0.000628345	6e-01
GORASP2	2.7703	0	2.76921	0	1.00039	0.594828	0.000614217	5.9e-01
SCARB1	2.77159	0	2.77256	0	0.999649	0.593348	-0.000549667	5.9e-01
SMAD1	2.77107	0	2.77074	0	1.00012	0.591077	0.000184492	5.9e-01
PSMD1	2.77063	0	2.76869	0	1.0007	0.590685	0.00109315	5.9e-01
THTPA	2.77093	0	2.77056	0	1.00014	0.589315	0.000212124	5.9e-01
CENPF	2.77165	0	2.77119	0	1.00016	0.587999	0.000256706	5.9e-01
CLASP1	2.77067	0	2.76954	0	1.00041	0.587694	0.000637352	5.9e-01
DGKZ	2.77087	0	2.77154	0	0.999761	0.587529	-0.000374661	5.9e-01
CD164	2.77067	0	2.76488	0	1.00209	0.587312	0.00326931	5.9e-01
NAP1L4	2.76996	0	2.7704	0	0.999843	0.587175	-0.000245038	5.9e-01
SPOCK1	2.76967	0	2.76923	0	1.00016	0.587156	0.000244076	5.9e-01
B3GAT3	2.7714	0	2.77323	0	0.99934	0.586945	-0.0010338	5.9e-01
PTTG1	2.77108	0	2.76993	0	1.00041	0.586146	0.000647129	5.9e-01
ENTR1	2.77048	0	2.76802	0	1.00089	0.586056	0.00138769	5.9e-01
SUGP1	2.77216	0	2.77272	0	0.999796	0.584126	-0.00031897	5.8e-01
FLI1	2.77047	0	2.76943	0	1.00037	0.583013	0.000582729	5.8e-01
PRKCQ	2.77177	0	2.77143	0	1.00012	0.582685	0.000190365	5.8e-01
CDKN2D	2.77023	0	2.77066	0	0.999843	0.582523	-0.000246169	5.8e-01
MTSS2	2.76997	0	2.76945	0	1.00019	0.581115	0.000296997	5.8e-01
CPTP	2.77106	0	2.7736	0	0.999085	0.578457	-0.00143329	5.8e-01
UFD1	2.76977	0	2.76943	0	1.00012	0.578362	0.000193378	5.8e-01
RUVBL1	2.7707	0	2.77033	0	1.00013	0.578306	0.000206417	5.8e-01
NFKB2	2.77191	0	2.77257	0	0.999764	0.577174	-0.000369664	5.8e-01
NFATC1	2.77121	0	2.77031	0	1.00032	0.576951	0.000507988	5.8e-01
CES2	2.76965	0	2.7668	0	1.00103	0.575549	0.00161021	5.8e-01
RNASEH2A	2.77027	0	2.7688	0	1.00053	0.575468	0.000831511	5.8e-01
PHOSPHO1	2.7686	0	2.75427	0	1.0052	0.574242	0.0081037	5.7e-01
FETUB	2.77088	0	2.7685	0	1.00086	0.573919	0.00134641	5.7e-01
SCP2	2.77125	0	2.77033	0	1.00033	0.573444	0.000522584	5.7e-01
SUSD1	2.77096	0	2.77061	0	1.00013	0.572823	0.000201425	5.7e-01
MAGEA3	2.77115	0	2.77195	0	0.999713	0.571993	-0.0004491	5.7e-01
CDC25A	2.77108	0	2.77192	0	0.999697	0.56754	-0.000474125	5.7e-01
PRKAG3	2.77111	0	2.76946	0	1.00059	0.567315	0.000927207	5.7e-01
CSH1	2.77065	0	2.77241	0	0.999366	0.56649	-0.000993431	5.7e-01
UBE2Z	2.77135	0	2.76957	0	1.00064	0.565686	0.00100267	5.7e-01
KAZN	2.77036	0	2.77095	0	0.999788	0.564529	-0.000331485	5.6e-01
HSD17B3	2.77145	0	2.77285	0	0.999497	0.563989	-0.000787349	5.6e-01
S100A14	2.77153	0	2.77038	0	1.00041	0.56375	0.000646749	5.6e-01
RFC4	2.77036	0	2.7687	0	1.0006	0.56371	0.000936288	5.6e-01
DHODH	2.77091	0	2.77051	0	1.00014	0.563038	0.000226319	5.6e-01
ISM2	2.77043	0	2.77179	0	0.999508	0.562423	-0.00077087	5.6e-01
NPHS1	2.77144	0	2.77606	0	0.998338	0.562147	-0.00260396	5.6e-01
CHP1	2.77176	0	2.77249	0	0.999737	0.562006	-0.00041209	5.6e-01
UPK3A	2.77144	0	2.77269	0	0.99955	0.560717	-0.000703827	5.6e-01
GADD45B	2.77148	0	2.7721	0	0.999775	0.559638	-0.000351567	5.6e-01
FCRL3	2.77177	0	2.7746	0	0.99898	0.558882	-0.00159718	5.6e-01
NLGN1	2.77135	0	2.7726	0	0.999549	0.558444	-0.000706666	5.6e-01
CXCL3	2.77069	0	2.77008	0	1.00022	0.558138	0.000341283	5.6e-01
HEPH	2.77263	0	2.78055	0	0.997148	0.558021	-0.00447322	5.6e-01
BMP6	2.7703	0	2.76227	0	1.00291	0.557923	0.00453353	5.6e-01
SNU13	2.77095	0	2.76976	0	1.00043	0.55789	0.000675758	5.6e-01
MRI1	2.77137	0	2.77222	0	0.999693	0.557752	-0.000480477	5.6e-01
CA11	2.77031	0	2.77169	0	0.999502	0.557286	-0.000779746	5.6e-01
ATP1B4	2.77238	0	2.77063	0	1.00063	0.557252	0.000987833	5.6e-01
STOML2	2.7715	0	2.77245	0	0.99966	0.557196	-0.0005323	5.6e-01
KLK15	2.77141	0	2.76809	0	1.0012	0.555261	0.00187459	5.6e-01
EIF4B	2.76919	0	2.76988	0	0.999752	0.554227	-0.000387493	5.5e-01
GAPDH	2.77016	0	2.77107	0	0.999671	0.55398	-0.000515141	5.5e-01
PTH1R	2.7707	0	2.76508	0	1.00203	0.55364	0.00317661	5.5e-01
ACYP1	2.76977	0	2.76897	0	1.00029	0.553416	0.000451357	5.5e-01
SSBP1	2.77164	0	2.77031	0	1.00048	0.552945	0.000753209	5.5e-01
ITGAL	2.77033	0	2.76656	0	1.00136	0.551478	0.00212515	5.5e-01
KCNH2	2.7716	0	2.77036	0	1.00045	0.551023	0.00069903	5.5e-01
ARFIP1	2.77096	0	2.76899	0	1.00071	0.550682	0.00111071	5.5e-01
SNAP23	2.77058	0	2.77117	0	0.999788	0.550547	-0.000332494	5.5e-01
SPTLC1	2.77063	0	2.7678	0	1.00102	0.550471	0.00159754	5.5e-01
STK4	2.77014	0	2.76964	0	1.00018	0.548816	0.000284446	5.5e-01
LYPLA2	2.77033	0	2.76942	0	1.00033	0.548434	0.000517098	5.5e-01
IL12RB2	2.7719	0	2.77233	0	0.999844	0.548097	-0.000244699	5.5e-01
XIAP	2.77023	0	2.7692	0	1.00037	0.547417	0.000577665	5.5e-01
SLMAP	2.76936	0	2.76687	0	1.0009	0.546696	0.0014072	5.5e-01
SNAPIN	2.77204	0	2.77119	0	1.00031	0.54575	0.000480723	5.5e-01
HBEGF	2.77014	0	2.77118	0	0.999627	0.545512	-0.000583551	5.5e-01
OXT	2.77118	0	2.77048	0	1.00025	0.545489	0.000393991	5.5e-01
HTR1B	2.77143	0	2.77322	0	0.999354	0.545486	-0.00101108	5.5e-01
APOD	2.77166	0	2.77024	0	1.00051	0.545318	0.000798269	5.5e-01
CDH6	2.77287	0	2.78721	0	0.994857	0.545133	-0.00808533	5.5e-01
FOLH1	2.77212	0	2.77344	0	0.999523	0.544431	-0.000746575	5.4e-01
CSF2	2.77217	0	2.7769	0	0.998296	0.543541	-0.00266931	5.4e-01
GTF2IRD1	2.7704	0	2.76941	0	1.00036	0.543516	0.000563441	5.4e-01
RNF5	2.77133	0	2.77083	0	1.00018	0.542156	0.000281176	5.4e-01
ST3GAL1	2.77275	0	2.77485	0	0.999243	0.541962	-0.00118507	5.4e-01
CNP	2.76957	0	2.77014	0	0.999795	0.541426	-0.000321568	5.4e-01
BANK1	2.77075	0	2.77138	0	0.999775	0.539768	-0.000352377	5.4e-01
PPP2R5A	2.77003	0	2.7685	0	1.00055	0.539126	0.000863949	5.4e-01
VSTM2L	2.77117	0	2.77409	0	0.998945	0.538282	-0.00165264	5.4e-01
NPTN	2.77114	0	2.76832	0	1.00102	0.538008	0.0015953	5.4e-01
DIPK1C	2.77055	0	2.77168	0	0.99959	0.53782	-0.000641962	5.4e-01
ZNRF4	2.77124	0	2.77284	0	0.999425	0.536617	-0.00090038	5.4e-01
BABAM1	2.77151	0	2.77077	0	1.00026	0.536327	0.000414092	5.4e-01
CACNA1C	2.77102	0	2.76929	0	1.00062	0.536074	0.000976475	5.4e-01
CES1	2.76802	0	2.76875	0	0.999734	0.535181	-0.000416313	5.4e-01
TLR3	2.77195	0	2.77414	0	0.99921	0.535086	-0.00123675	5.4e-01
IL4	2.77112	0	2.77172	0	0.999783	0.534707	-0.000339222	5.3e-01
GUCY2C	2.77058	0	2.77102	0	0.99984	0.534552	-0.000249699	5.3e-01
MGLL	2.77114	0	2.77209	0	0.99966	0.533771	-0.000532917	5.3e-01
STEAP4	2.7698	0	2.7703	0	0.999817	0.531113	-0.000285888	5.3e-01
DPEP2	2.77087	0	2.76547	0	1.00195	0.529987	0.00304599	5.3e-01
NECTIN1	2.77132	0	2.76856	0	1.001	0.528716	0.00155663	5.3e-01
IKZF2	2.77228	0	2.77413	0	0.999336	0.52832	-0.00103945	5.3e-01
EVI5	2.77032	0	2.76931	0	1.00037	0.528164	0.000572886	5.3e-01
CACNA1H	2.77076	0	2.77162	0	0.999689	0.527291	-0.000486376	5.3e-01
TOP1MT	2.77092	0	2.7718	0	0.999684	0.526734	-0.000494908	5.3e-01
ART5	2.7712	0	2.77271	0	0.999458	0.526184	-0.00084781	5.3e-01
BTNL10	2.77133	0	2.76994	0	1.0005	0.52597	0.000783012	5.3e-01
DSCAM	2.77005	0	2.76752	0	1.00091	0.525574	0.00143002	5.3e-01
THY1	2.77578	0	2.80644	0	0.989076	0.525493	-0.0172636	5.3e-01
FSHB	2.7724	0	2.7742	0	0.999351	0.525454	-0.00101625	5.3e-01
PDP1	2.77132	0	2.77258	0	0.999544	0.525445	-0.00071332	5.3e-01
WASHC3	2.76993	0	2.76825	0	1.00061	0.524545	0.000948203	5.2e-01
TLR4	2.77068	0	2.7731	0	0.999125	0.523992	-0.00136979	5.2e-01
SNED1	2.77058	0	2.76604	0	1.00164	0.523818	0.00256018	5.2e-01
IVD	2.77156	0	2.77255	0	0.999642	0.523487	-0.000559808	5.2e-01
CEBPB	2.77148	0	2.76663	0	1.00175	0.523131	0.00274058	5.2e-01
MYOM2	2.77223	0	2.77983	0	0.997265	0.522999	-0.00428979	5.2e-01
SOX2	2.77088	0	2.7698	0	1.00039	0.522414	0.000609549	5.2e-01
RP2	2.77064	0	2.76819	0	1.00089	0.521425	0.00138591	5.2e-01
GUK1	2.77088	0	2.76789	0	1.00108	0.521277	0.00168449	5.2e-01
ERCC1	2.77051	0	2.77155	0	0.999626	0.520795	-0.000585302	5.2e-01
CBX2	2.77334	0	2.77442	0	0.999608	0.520348	-0.000613527	5.2e-01
TIMM8A	2.77053	0	2.77223	0	0.999389	0.517153	-0.000956858	5.2e-01
TGOLN2	2.77386	0	2.79045	0	0.994055	0.515929	-0.0093521	5.2e-01
EPB41L5	2.77116	0	2.7692	0	1.00071	0.515908	0.00110412	5.2e-01
VSIG10L	2.77164	0	2.77786	0	0.997761	0.515789	-0.0035106	5.2e-01
IL3	2.77187	0	2.7707	0	1.00042	0.515647	0.000660129	5.2e-01
MEP1A	2.77014	0	2.7691	0	1.00038	0.515476	0.000592841	5.2e-01
FBP1	2.77095	0	2.7688	0	1.00078	0.514853	0.00121233	5.1e-01
PTPRF	2.77267	0	2.78072	0	0.997105	0.514096	-0.0045416	5.1e-01
PCOLCE	2.77312	0	2.76729	0	1.0021	0.513928	0.0032849	5.1e-01
PTPN9	2.77087	0	2.76986	0	1.00037	0.51357	0.000572598	5.1e-01
TCP11	2.77057	0	2.77203	0	0.999472	0.513474	-0.000827384	5.1e-01
NGFR	2.77352	0	2.77742	0	0.998595	0.513263	-0.00220055	5.1e-01
CNST	2.77045	0	2.77092	0	0.99983	0.513134	-0.00026676	5.1e-01
CBS	2.77057	0	2.7694	0	1.00042	0.512851	0.000659325	5.1e-01
PGLYRP4	2.77182	0	2.77425	0	0.999125	0.512551	-0.00137061	5.1e-01
ATRN	2.77117	0	2.77175	0	0.999791	0.512505	-0.000327403	5.1e-01
JUN	2.76879	0	2.76238	0	1.00232	0.511446	0.00362269	5.1e-01
ANXA11	2.77126	0	2.76989	0	1.0005	0.509243	0.000774916	5.1e-01
DHRS4L2	2.77067	0	2.76925	0	1.00051	0.508813	0.000803057	5.1e-01
FYB1	2.76986	0	2.76936	0	1.00018	0.508538	0.000280545	5.1e-01
VASH1	2.77149	0	2.77202	0	0.999807	0.508456	-0.000302185	5.1e-01
ARHGAP30	2.77181	0	2.77374	0	0.999306	0.508249	-0.0010872	5.1e-01
PDLIM5	2.77061	0	2.76995	0	1.00024	0.505558	0.000372603	5.1e-01
IRAK1	2.77026	0	2.76906	0	1.00043	0.505441	0.000679146	5.1e-01
ENO2	2.77069	0	2.77006	0	1.00023	0.505261	0.000358745	5.1e-01
GGCT	2.7697	0	2.77032	0	0.999779	0.504978	-0.000345592	5.1e-01
SLIT2	2.76999	0	2.76514	0	1.00175	0.501941	0.00273874	5e-01
TARM1	2.77108	0	2.77163	0	0.9998	0.500109	-0.000312871	5e-01
C1QL2	2.76904	0	2.76974	0	0.999748	0.498631	-0.000394296	5e-01
AXIN1	2.77087	0	2.77147	0	0.999782	0.498576	-0.000340926	5e-01
CA8	2.77223	0	2.77154	0	1.00025	0.498379	0.000388293	5e-01
BDNF	2.77178	0	2.77017	0	1.00058	0.496835	0.000910623	5e-01
WWP2	2.7708	0	2.77164	0	0.999697	0.496241	-0.000474506	5e-01
ATP1B1	2.77136	0	2.76825	0	1.00112	0.496123	0.00175675	5e-01
GABARAPL1	2.77156	0	2.77254	0	0.999647	0.495437	-0.000552987	5e-01
SUSD4	2.76892	0	2.75948	0	1.00342	0.49505	0.00533712	4.9e-01
SCN3A	2.77145	0	2.7699	0	1.00056	0.494973	0.000878249	4.9e-01
ATP1B3	2.77217	0	2.77449	0	0.999163	0.494896	-0.00131011	5e-01
CD82	2.77203	0	2.7708	0	1.00044	0.494122	0.000694651	4.9e-01
MUC2	2.77057	0	2.76922	0	1.00049	0.493827	0.000766503	4.9e-01
PIBF1	2.77014	0	2.7696	0	1.0002	0.493607	0.000307386	4.9e-01
UPK3BL1	2.77221	0	2.7728	0	0.999786	0.491539	-0.000334655	4.9e-01
IL13RA1	2.77227	0	2.78137	0	0.996728	0.491332	-0.0051356	4.9e-01
TXNDC9	2.77078	0	2.76926	0	1.00055	0.490698	0.000855339	4.9e-01
MGMT	2.77066	0	2.76995	0	1.00026	0.490689	0.000399488	4.9e-01
FCRL2	2.77057	0	2.76416	0	1.00232	0.489983	0.0036205	4.9e-01
DTX2	2.77141	0	2.77244	0	0.999626	0.48986	-0.00058462	4.9e-01
CASP2	2.77061	0	2.7712	0	0.999788	0.48985	-0.00033181	4.9e-01
CLNS1A	2.77258	0	2.7732	0	0.999775	0.489718	-0.000351508	4.9e-01
RARRES1	2.77105	0	2.7652	0	1.00212	0.489535	0.00330355	4.9e-01
NLGN2	2.77145	0	2.76934	0	1.00076	0.489128	0.00118729	4.9e-01
CLIP2	2.77007	0	2.77062	0	0.999803	0.488941	-0.000307588	4.9e-01
ERP44	2.77087	0	2.76807	0	1.00101	0.488761	0.00158085	4.9e-01
FOSB	2.77007	0	2.76739	0	1.00097	0.487173	0.00151884	4.9e-01
LYAR	2.7731	0	2.77543	0	0.999161	0.486792	-0.00131345	4.9e-01
DDX58	2.77022	0	2.76711	0	1.00112	0.486242	0.00175154	4.9e-01
SMPDL3A	2.77039	0	2.76762	0	1.001	0.485171	0.00156287	4.9e-01
CD164L2	2.77159	0	2.77332	0	0.999377	0.484795	-0.000975827	4.8e-01
LCP1	2.77033	0	2.7659	0	1.0016	0.484003	0.00250324	4.8e-01
IL20RA	2.77223	0	2.77455	0	0.999163	0.483932	-0.00130972	4.8e-01
AGBL2	2.7704	0	2.77099	0	0.99979	0.483602	-0.000329292	4.8e-01
SPRING1	2.77208	0	2.77526	0	0.998856	0.483527	-0.00179188	4.8e-01
AMBN	2.77247	0	2.77176	0	1.00026	0.483053	0.000404292	4.8e-01
C8B	2.77164	0	2.7722	0	0.999801	0.482123	-0.000312009	4.8e-01
IL25	2.77102	0	2.7717	0	0.999755	0.48193	-0.000383977	4.8e-01
TREML2	2.77174	0	2.78311	0	0.995913	0.481893	-0.00641961	4.8e-01
CTSE	2.77271	0	2.77565	0	0.998942	0.481378	-0.00165717	4.8e-01
LILRA3	2.76995	0	2.76798	0	1.00071	0.481359	0.00111142	4.8e-01
SCRN1	2.77055	0	2.76871	0	1.00066	0.480972	0.00103885	4.8e-01
NECAP2	2.7705	0	2.76862	0	1.00068	0.480721	0.00106618	4.8e-01
GNPDA2	2.77248	0	2.77116	0	1.00048	0.479926	0.00074416	4.8e-01
SSB	2.77183	0	2.77311	0	0.999537	0.478879	-0.000725027	4.8e-01
WASF1	2.77026	0	2.77083	0	0.999796	0.478673	-0.000319458	4.8e-01
UROD	2.77047	0	2.77146	0	0.99964	0.477485	-0.00056381	4.8e-01
GH2	2.77086	0	2.77227	0	0.99949	0.477313	-0.000798828	4.8e-01
TNNI3	2.76933	0	2.76519	0	1.0015	0.477049	0.00233812	4.8e-01
ADAM15	2.76919	0	2.75878	0	1.00377	0.476979	0.00588335	4.8e-01
ZP4	2.77275	0	2.77451	0	0.999368	0.474942	-0.000988717	4.8e-01
MYO9B	2.77035	0	2.76964	0	1.00026	0.473842	0.000401793	4.7e-01
PRDX6	2.77144	0	2.77051	0	1.00033	0.471804	0.0005236	4.7e-01
BHLHE40	2.77018	0	2.76957	0	1.00022	0.471441	0.000340717	4.7e-01
EPHB6	2.76768	0	2.74394	0	1.00865	0.471359	0.0134305	4.7e-01
PSMD5	2.77126	0	2.77208	0	0.999704	0.471101	-0.000463579	4.7e-01
HEBP1	2.77208	0	2.77288	0	0.999714	0.470757	-0.000446954	4.7e-01
NOP56	2.77108	0	2.76981	0	1.00046	0.470183	0.00071856	4.7e-01
C1QBP	2.77072	0	2.76945	0	1.00046	0.468942	0.000712623	4.7e-01
TP53INP1	2.77132	0	2.77376	0	0.999119	0.467957	-0.00137946	4.7e-01
PPP1R9B	2.76999	0	2.76923	0	1.00028	0.467659	0.000430909	4.7e-01
ADGRE5	2.77455	0	2.78873	0	0.994918	0.46419	-0.00798719	4.7e-01
SLC9A3R2	2.77028	0	2.76709	0	1.00115	0.463913	0.0018004	4.6e-01
HTR1A	2.77143	0	2.76966	0	1.00064	0.463585	0.000999779	4.6e-01
TMEM132A	2.77257	0	2.76902	0	1.00128	0.463344	0.00200364	4.6e-01
PSMC3	2.77133	0	2.76877	0	1.00092	0.461522	0.00144099	4.6e-01
TAFA5	2.77467	0	2.80817	0	0.98807	0.46133	-0.0188779	4.6e-01
PYDC1	2.77131	0	2.77889	0	0.997273	0.461291	-0.00427877	4.6e-01
SPRED2	2.77078	0	2.77001	0	1.00028	0.460387	0.00043621	4.6e-01
TRIM24	2.7706	0	2.76839	0	1.0008	0.460182	0.00125185	4.6e-01
FABP2	2.7736	0	2.78573	0	0.995645	0.459996	-0.00683991	4.6e-01
RAB37	2.77068	0	2.7714	0	0.999739	0.45931	-0.000408533	4.6e-01
FCGR2B	2.77136	0	2.7721	0	0.999732	0.459211	-0.00041938	4.6e-01
KIR2DS4	2.77109	0	2.76963	0	1.00053	0.457889	0.000826457	4.6e-01
GPD1	2.76989	0	2.7669	0	1.00108	0.457271	0.00168561	4.6e-01
GUCA2A	2.76774	0	2.74832	0	1.00707	0.457047	0.0109866	4.6e-01
LEPR	2.77132	0	2.76462	0	1.00243	0.456239	0.00378544	4.6e-01
BID	2.77059	0	2.77184	0	0.999548	0.455821	-0.000708239	4.6e-01
PACS2	2.77074	0	2.76948	0	1.00046	0.455572	0.000714443	4.6e-01
UNC5D	2.77157	0	2.78052	0	0.996781	0.454995	-0.00505222	4.6e-01
RICTOR	2.77254	0	2.77152	0	1.00037	0.452613	0.000573536	4.5e-01
PHYKPL	2.77003	0	2.76631	0	1.00134	0.452121	0.00209892	4.5e-01
SIRT1	2.77214	0	2.77392	0	0.999358	0.451764	-0.00100431	4.5e-01
WFDC12	2.76924	0	2.75354	0	1.0057	0.45054	0.00887592	4.5e-01
LAMP1	2.7694	0	2.76997	0	0.999792	0.450141	-0.000325374	4.5e-01
TXK	2.77115	0	2.76998	0	1.00042	0.448662	0.000660583	4.5e-01
CSNK2A1	2.77059	0	2.76936	0	1.00044	0.447672	0.000689849	4.5e-01
IFNGR1	2.76659	0	2.74026	0	1.00961	0.447464	0.0149036	4.5e-01
XPNPEP2	2.7691	0	2.76843	0	1.00024	0.44606	0.000378937	4.5e-01
PNPT1	2.77038	0	2.77106	0	0.999754	0.446035	-0.000385315	4.5e-01
CRTAP	2.77095	0	2.77243	0	0.999467	0.443314	-0.000834628	4.4e-01
KLRB1	2.77406	0	2.78506	0	0.99605	0.443003	-0.00620075	4.4e-01
EPN1	2.7715	0	2.76977	0	1.00062	0.44254	0.000975813	4.4e-01
DUOX2	2.77052	0	2.76932	0	1.00044	0.442426	0.000682586	4.4e-01
FAM13A	2.77054	0	2.7698	0	1.00027	0.442281	0.000421018	4.4e-01
HEXIM1	2.76928	0	2.76802	0	1.00045	0.442202	0.000710025	4.4e-01
FGF16	2.77215	0	2.77285	0	0.999747	0.441574	-0.000395294	4.4e-01
DCLRE1C	2.77091	0	2.76909	0	1.00066	0.441112	0.00102694	4.4e-01
LPO	2.76926	0	2.76693	0	1.00084	0.441074	0.00131409	4.4e-01
CCDC28A	2.77036	0	2.77102	0	0.999761	0.440391	-0.000373909	4.4e-01
KIF20B	2.77084	0	2.76997	0	1.00031	0.440271	0.000489464	4.4e-01
CA1	2.77115	0	2.77026	0	1.00032	0.439653	0.00049885	4.4e-01
PRDX1	2.76952	0	2.77022	0	0.999746	0.438865	-0.000397258	4.4e-01
BLMH	2.77237	0	2.77663	0	0.998463	0.438348	-0.00240823	4.4e-01
TIE1	2.77043	0	2.75944	0	1.00398	0.438005	0.00620769	4.4e-01
RLN1	2.76952	0	2.77343	0	0.998593	0.437886	-0.00220571	4.4e-01
CAT	2.77009	0	2.77098	0	0.99968	0.437169	-0.000500819	4.4e-01
RAD23B	2.7711	0	2.76868	0	1.00087	0.437155	0.00136701	4.4e-01
RNASE3	2.76948	0	2.76379	0	1.00206	0.437152	0.00321358	4.4e-01
PTPRZ1	2.76904	0	2.76049	0	1.0031	0.437068	0.00483284	4.4e-01
ESPL1	2.77073	0	2.77244	0	0.999385	0.436899	-0.000962418	4.4e-01
ZNF75D	2.77261	0	2.77182	0	1.00028	0.435236	0.000442245	4.4e-01
RLN2	2.76929	0	2.77811	0	0.996827	0.435041	-0.00498157	4.4e-01
NPR1	2.76921	0	2.76998	0	0.999722	0.434808	-0.000435413	4.4e-01
SAP18	2.77133	0	2.77203	0	0.99975	0.434553	-0.000391471	4.3e-01
C2orf69	2.7699	0	2.76915	0	1.00027	0.434496	0.000425214	4.3e-01
METAP1	2.77128	0	2.77401	0	0.999016	0.434051	-0.00154057	4.3e-01
YOD1	2.77151	0	2.77219	0	0.999755	0.433898	-0.000382981	4.3e-01
BRD1	2.77055	0	2.76836	0	1.00079	0.433763	0.0012376	4.3e-01
TAX1BP1	2.76968	0	2.76805	0	1.00059	0.433154	0.000921611	4.3e-01
BRSK2	2.77061	0	2.76951	0	1.0004	0.433151	0.000622894	4.3e-01
PGLYRP2	2.77328	0	2.77244	0	1.0003	0.432884	0.000471612	4.3e-01
DNLZ	2.77093	0	2.76961	0	1.00048	0.431426	0.000747162	4.3e-01
TRAF3IP2	2.77058	0	2.76961	0	1.00035	0.430428	0.000545927	4.3e-01
DUSP3	2.77172	0	2.77315	0	0.999485	0.430333	-0.000806854	4.3e-01
MENT	2.76985	0	2.76763	0	1.0008	0.430281	0.00125549	4.3e-01
PLXNA4	2.77058	0	2.76988	0	1.00025	0.430157	0.0003927	4.3e-01
CASP4	2.77024	0	2.76925	0	1.00036	0.429852	0.000561232	4.3e-01
SYTL4	2.77018	0	2.7695	0	1.00025	0.429757	0.000386432	4.3e-01
CCS	2.77064	0	2.77184	0	0.999567	0.429716	-0.00067856	4.3e-01
ATP6V1D	2.77197	0	2.77127	0	1.00025	0.429366	0.000395285	4.3e-01
ENOPH1	2.77119	0	2.77038	0	1.00029	0.428809	0.000457469	4.3e-01
ITGA6	2.77055	0	2.76846	0	1.00076	0.427913	0.00118292	4.3e-01
CEP152	2.77116	0	2.76919	0	1.00071	0.427894	0.00111284	4.3e-01
LRFN2	2.77019	0	2.77268	0	0.999099	0.427486	-0.00141152	4.3e-01
PDGFRB	2.7719	0	2.7782	0	0.997734	0.426601	-0.00355252	4.3e-01
CDKN1A	2.77042	0	2.76821	0	1.0008	0.426431	0.00124937	4.3e-01
ACADSB	2.77028	0	2.76958	0	1.00025	0.425683	0.000393527	4.3e-01
DDC	2.77203	0	2.77051	0	1.00055	0.42437	0.000857167	4.2e-01
MYL3	2.77293	0	2.78685	0	0.995006	0.424268	-0.00785066	4.3e-01
C1QTNF5	2.77108	0	2.77554	0	0.998395	0.42377	-0.00251579	4.2e-01
FGF6	2.77133	0	2.77049	0	1.0003	0.422922	0.00047354	4.2e-01
MORC3	2.77096	0	2.76802	0	1.00106	0.422894	0.00166106	4.2e-01
FCN2	2.76982	0	2.76642	0	1.00123	0.422645	0.00191787	4.2e-01
NCLN	2.77339	0	2.77455	0	0.999583	0.421645	-0.000651755	4.2e-01
TNPO1	2.77188	0	2.77299	0	0.999598	0.421328	-0.000629072	4.2e-01
STX7	2.77131	0	2.77267	0	0.99951	0.42068	-0.000767223	4.2e-01
CNTF	2.77096	0	2.77223	0	0.999541	0.420154	-0.000718781	4.2e-01
BGN	2.77749	0	2.77596	0	1.00055	0.418947	0.000862114	4.2e-01
LYPD1	2.77193	0	2.773	0	0.999615	0.418477	-0.000602363	4.2e-01
PKN3	2.77131	0	2.7727	0	0.999501	0.418392	-0.00078036	4.2e-01
GCC1	2.7699	0	2.76906	0	1.0003	0.418149	0.000472825	4.2e-01
MTHFSD	2.77191	0	2.77104	0	1.00031	0.418147	0.000490631	4.2e-01
IL33	2.77241	0	2.77755	0	0.998148	0.41812	-0.00290269	4.2e-01
AKT3	2.77203	0	2.77284	0	0.999708	0.418051	-0.000456487	4.2e-01
THSD1	2.772	0	2.77403	0	0.99927	0.417474	-0.00114239	4.2e-01
GLYR1	2.76994	0	2.76742	0	1.00091	0.416447	0.00141916	4.2e-01
HK2	2.77203	0	2.77391	0	0.999321	0.416078	-0.00106255	4.2e-01
UNG	2.77079	0	2.76797	0	1.00102	0.415173	0.00158829	4.2e-01
DENR	2.77082	0	2.77169	0	0.999687	0.413634	-0.000489387	4.1e-01
SAT2	2.77043	0	2.76798	0	1.00089	0.413563	0.00138574	4.1e-01
IL16	2.77296	0	2.78621	0	0.995247	0.41262	-0.0074695	4.1e-01
M6PR	2.77164	0	2.77064	0	1.00036	0.412526	0.000566504	4.1e-01
PTH	2.77193	0	2.77101	0	1.00033	0.412238	0.000516201	4.1e-01
MYH4	2.77094	0	2.76901	0	1.00069	0.4122	0.00108591	4.1e-01
DKKL1	2.77071	0	2.77444	0	0.998653	0.411481	-0.00210979	4.1e-01
BCL7B	2.77121	0	2.77252	0	0.999525	0.411454	-0.000743888	4.1e-01
RAB10	2.76992	0	2.76804	0	1.00068	0.41124	0.00106127	4.1e-01
COL9A1	2.76937	0	2.75787	0	1.00417	0.41106	0.00649555	4.1e-01
GPA33	2.76914	0	2.76813	0	1.00037	0.410849	0.000576052	4.1e-01
CPQ	2.77306	0	2.7765	0	0.99876	0.41074	-0.00194115	4.1e-01
PAPPA	2.76999	0	2.76249	0	1.00272	0.41024	0.00424012	4.1e-01
ERBB2	2.76996	0	2.76243	0	1.00273	0.409813	0.00425524	4.1e-01
MAN2B2	2.77386	0	2.77603	0	0.999216	0.40979	-0.00122743	4.1e-01
BPIFB2	2.76895	0	2.75807	0	1.00395	0.409501	0.00615227	4.1e-01
NARS1	2.77003	0	2.76925	0	1.00028	0.409275	0.000440208	4.1e-01
ALPI	2.77522	0	2.77665	0	0.999484	0.408665	-0.000806877	4.1e-01
SIGLEC15	2.7716	0	2.76873	0	1.00104	0.408476	0.00161809	4.1e-01
TANK	2.77076	0	2.77154	0	0.999716	0.408157	-0.000443874	4.1e-01
CD86	2.76955	0	2.76631	0	1.00117	0.40802	0.00183017	4.1e-01
GHRL	2.77038	0	2.77524	0	0.998249	0.406538	-0.00274539	4.1e-01
DNM1	2.77182	0	2.77305	0	0.999557	0.406504	-0.00069309	4.1e-01
IL9	2.77086	0	2.77246	0	0.999423	0.405663	-0.00090361	4.1e-01
SUMF1	2.77083	0	2.76803	0	1.00101	0.40528	0.00157993	4.1e-01
LSP1	2.77001	0	2.75903	0	1.00398	0.404672	0.00620215	4e-01
TNFRSF19	2.76349	0	2.71609	0	1.01745	0.404526	0.0268757	4e-01
TSPAN7	2.77119	0	2.77201	0	0.999706	0.404021	-0.000459922	4e-01
FGF3	2.77253	0	2.77148	0	1.00038	0.402412	0.00059674	4e-01
SNX18	2.77099	0	2.77381	0	0.998982	0.401948	-0.00159402	4e-01
PAK4	2.76987	0	2.76879	0	1.00039	0.401079	0.000608621	4e-01
ICA1	2.77079	0	2.76937	0	1.00051	0.401036	0.000800751	4e-01
CRYZL1	2.76975	0	2.76888	0	1.00031	0.399989	0.000491153	4e-01
CCER2	2.77355	0	2.78557	0	0.995684	0.39945	-0.00677801	4e-01
NUMB	2.77056	0	2.76958	0	1.00035	0.39911	0.000554501	4e-01
FLT4	2.77202	0	2.77696	0	0.998222	0.398395	-0.00278686	4e-01
WASL	2.76973	0	2.77112	0	0.999497	0.398143	-0.000788093	4e-01
GCG	2.76894	0	2.76973	0	0.999716	0.3965	-0.000444334	4e-01
LAMP2	2.77234	0	2.77321	0	0.999685	0.393393	-0.000493246	3.9e-01
CREB3	2.77129	0	2.77005	0	1.00045	0.393064	0.000700836	3.9e-01
RNF4	2.77165	0	2.7725	0	0.999694	0.392227	-0.000478821	3.9e-01
RPS10	2.77034	0	2.77263	0	0.999175	0.390018	-0.00129224	3.9e-01
GRIN2B	2.77145	0	2.77304	0	0.999428	0.389145	-0.000895285	3.9e-01
BTLA	2.77116	0	2.77011	0	1.00038	0.388934	0.000590877	3.9e-01
GP1BB	2.77083	0	2.76857	0	1.00082	0.388857	0.00127735	3.9e-01
NUB1	2.77	0	2.76914	0	1.00031	0.388753	0.000485451	3.9e-01
FOXJ3	2.77004	0	2.76775	0	1.00083	0.388672	0.00129441	3.9e-01
CYB5A	2.77106	0	2.76949	0	1.00057	0.387859	0.000885412	3.9e-01
SLC9A3R1	2.76984	0	2.76779	0	1.00074	0.3864	0.00115864	3.9e-01
MARS1	2.76999	0	2.76904	0	1.00034	0.384695	0.000533734	3.8e-01
SHC1	2.77062	0	2.77193	0	0.999528	0.384229	-0.000738243	3.8e-01
RGL2	2.77189	0	2.77355	0	0.999401	0.383045	-0.000937875	3.8e-01
MAP1LC3A	2.77117	0	2.77277	0	0.999421	0.382157	-0.000906101	3.8e-01
SATB1	2.77099	0	2.76693	0	1.00147	0.382145	0.00229149	3.8e-01
GPR101	2.77228	0	2.77321	0	0.999667	0.382056	-0.000520656	3.8e-01
ADH1B	2.77145	0	2.7734	0	0.999296	0.381348	-0.00110201	3.8e-01
ITGB7	2.76978	0	2.76071	0	1.00329	0.381147	0.00512696	3.8e-01
DARS1	2.77071	0	2.77249	0	0.999359	0.380428	-0.00100311	3.8e-01
INPP1	2.76896	0	2.76171	0	1.00263	0.379253	0.00410263	3.8e-01
HSD17B14	2.77067	0	2.7698	0	1.00032	0.377986	0.000493315	3.8e-01
TPBGL	2.77109	0	2.77212	0	0.99963	0.376928	-0.000579171	3.8e-01
PM20D1	2.76721	0	2.76618	0	1.00037	0.376849	0.00058621	3.8e-01
TMPRSS15	2.77286	0	2.77196	0	1.00033	0.375846	0.000510089	3.8e-01
UHRF2	2.77067	0	2.77328	0	0.999056	0.375163	-0.00147901	3.8e-01
RILPL2	2.7698	0	2.76887	0	1.00034	0.373718	0.000525159	3.7e-01
CTSF	2.7729	0	2.77673	0	0.998623	0.37337	-0.00215734	3.7e-01
SH3GL3	2.77179	0	2.7727	0	0.999674	0.373367	-0.000510185	3.7e-01
LPP	2.77092	0	2.7694	0	1.00055	0.371454	0.000856706	3.7e-01
GSTP1	2.77278	0	2.77421	0	0.999485	0.371107	-0.000805276	3.7e-01
CTNNA1	2.77149	0	2.77339	0	0.999316	0.370923	-0.00107085	3.7e-01
BST1	2.77013	0	2.76555	0	1.00166	0.370585	0.00258702	3.7e-01
CEP43	2.77047	0	2.76927	0	1.00043	0.370365	0.000676825	3.7e-01
CEP170	2.77052	0	2.7695	0	1.00037	0.370107	0.000576564	3.7e-01
ELAVL4	2.7699	0	2.76576	0	1.0015	0.368997	0.00233873	3.7e-01
AXL	2.77128	0	2.78407	0	0.995406	0.368464	-0.00722061	3.7e-01
RRAS	2.77017	0	2.76925	0	1.00033	0.367727	0.000516963	3.7e-01
PQBP1	2.76976	0	2.76447	0	1.00191	0.366705	0.00298848	3.7e-01
PER3	2.77062	0	2.76765	0	1.00107	0.366397	0.00167688	3.7e-01
ERN1	2.76982	0	2.76837	0	1.00052	0.36612	0.000819104	3.7e-01
SLC39A5	2.77031	0	2.75986	0	1.00378	0.365893	0.00589995	3.7e-01
TMED4	2.77201	0	2.77501	0	0.998918	0.365493	-0.00169369	3.7e-01
ATP5PO	2.77121	0	2.76961	0	1.00058	0.364769	0.000906912	3.6e-01
PEAR1	2.77093	0	2.75912	0	1.00428	0.364351	0.00666962	3.6e-01
PAFAH1B3	2.77022	0	2.76758	0	1.00096	0.364223	0.0014952	3.6e-01
OTOA	2.7716	0	2.77405	0	0.999117	0.362884	-0.00138327	3.6e-01
TTN	2.76868	0	2.76054	0	1.00295	0.362243	0.00460244	3.6e-01
CRX	2.77064	0	2.77256	0	0.999309	0.361604	-0.0010825	3.6e-01
FAM3C	2.76667	0	2.73106	0	1.01304	0.361332	0.0201545	3.6e-01
MTPN	2.77128	0	2.77025	0	1.00037	0.360333	0.000579261	3.6e-01
DLL4	2.77318	0	2.77209	0	1.0004	0.360206	0.000619785	3.6e-01
SHD	2.77112	0	2.76951	0	1.00058	0.359918	0.000908847	3.6e-01
MFAP3L	2.77193	0	2.77304	0	0.999599	0.358957	-0.000628044	3.6e-01
ORM1	2.75815	0	2.76266	0	0.998364	0.358611	-0.00257018	3.6e-01
BEX3	2.7713	0	2.77292	0	0.999416	0.358187	-0.00091455	3.6e-01
CEP290	2.77185	0	2.77284	0	0.999644	0.357999	-0.000557486	3.6e-01
CD3G	2.77126	0	2.77033	0	1.00034	0.35749	0.000527414	3.6e-01
FH	2.77111	0	2.76994	0	1.00042	0.357088	0.000660081	3.6e-01
NME1	2.77203	0	2.76909	0	1.00106	0.35654	0.00166053	3.6e-01
GAD2	2.77062	0	2.7722	0	0.999431	0.35646	-0.000891445	3.6e-01
ANKRD54	2.77065	0	2.76963	0	1.00037	0.356359	0.000573748	3.6e-01
IL1RAP	2.7694	0	2.76762	0	1.00064	0.3559	0.00100793	3.6e-01
SRPK2	2.77026	0	2.76912	0	1.00041	0.354686	0.000644598	3.5e-01
CFB	2.76311	0	2.76584	0	0.999015	0.354116	-0.0015446	3.5e-01
IMPA1	2.7699	0	2.76883	0	1.00039	0.35376	0.00060437	3.5e-01
RNF168	2.7729	0	2.77401	0	0.999601	0.353651	-0.000624891	3.5e-01
ARG2	2.77177	0	2.76939	0	1.00086	0.353295	0.00134298	3.5e-01
MFAP4	2.76867	0	2.76012	0	1.0031	0.353188	0.00483648	3.5e-01
TTF2	2.77097	0	2.76963	0	1.00048	0.353034	0.000756401	3.5e-01
ESYT2	2.76909	0	2.7669	0	1.00079	0.348969	0.00123889	3.5e-01
ABRAXAS2	2.77016	0	2.76845	0	1.00062	0.348808	0.000967087	3.5e-01
PCDH17	2.76789	0	2.74988	0	1.00655	0.348627	0.0101854	3.5e-01
CCL13	2.76982	0	2.76072	0	1.0033	0.348266	0.00514183	3.5e-01
GNE	2.77184	0	2.77085	0	1.00036	0.34815	0.000558819	3.5e-01
TNFAIP8	2.77162	0	2.77322	0	0.999426	0.343707	-0.000898145	3.4e-01
CETN2	2.76928	0	2.76751	0	1.00064	0.342959	0.00100187	3.4e-01
MPIG6B	2.77042	0	2.76926	0	1.00042	0.340978	0.000654583	3.4e-01
ATXN2L	2.7707	0	2.7687	0	1.00072	0.340833	0.00112662	3.4e-01
EIF5A	2.77101	0	2.77206	0	0.999621	0.340323	-0.000593725	3.4e-01
COPE	2.77098	0	2.77247	0	0.99946	0.340277	-0.000845667	3.4e-01
CRACR2A	2.77047	0	2.76937	0	1.0004	0.340154	0.000618447	3.4e-01
ARID3A	2.77241	0	2.7739	0	0.999462	0.34014	-0.000841235	3.4e-01
DNAJA2	2.76934	0	2.76815	0	1.00043	0.34013	0.000675053	3.4e-01
PADI2	2.76926	0	2.76418	0	1.00184	0.34011	0.00287072	3.4e-01
DBN1	2.77281	0	2.77656	0	0.998646	0.339802	-0.00211985	3.4e-01
BCL7A	2.77064	0	2.76889	0	1.00063	0.339574	0.000983949	3.4e-01
TRAF2	2.77217	0	2.77112	0	1.00038	0.339566	0.000591085	3.4e-01
CINP	2.7702	0	2.77182	0	0.999415	0.339395	-0.000916199	3.4e-01
TBC1D23	2.77069	0	2.7718	0	0.999599	0.338784	-0.000627455	3.4e-01
FGD3	2.77107	0	2.76965	0	1.00051	0.337117	0.000802468	3.4e-01
NAA10	2.77151	0	2.76884	0	1.00097	0.336536	0.00150942	3.4e-01
IFNAR1	2.77099	0	2.77469	0	0.998668	0.335326	-0.00208656	3.4e-01
MAPT	2.77088	0	2.76715	0	1.00135	0.334565	0.00210768	3.3e-01
GZMA	2.77244	0	2.78184	0	0.996621	0.333563	-0.00530406	3.3e-01
OTUD6B	2.76951	0	2.76845	0	1.00038	0.333462	0.00060181	3.3e-01
DNAJB6	2.76953	0	2.76838	0	1.00042	0.333286	0.000653259	3.3e-01
ABO	2.7706	0	2.77191	0	0.999529	0.333163	-0.000736621	3.3e-01
FGF5	2.76841	0	2.75434	0	1.00511	0.332977	0.00795761	3.3e-01
NFYA	2.76947	0	2.76243	0	1.00255	0.33291	0.00398025	3.3e-01
CFHR2	2.77094	0	2.76672	0	1.00153	0.332707	0.00238635	3.3e-01
SMARCA2	2.7705	0	2.77285	0	0.999153	0.330874	-0.00132659	3.3e-01
STAM	2.77139	0	2.76916	0	1.0008	0.330284	0.00125747	3.3e-01
NRN1	2.76988	0	2.77243	0	0.99908	0.330126	-0.00144162	3.3e-01
PPT1	2.77134	0	2.77274	0	0.999494	0.329979	-0.000791701	3.3e-01
CASC3	2.76976	0	2.76739	0	1.00086	0.329619	0.00134248	3.3e-01
DYNLT1	2.76847	0	2.76653	0	1.0007	0.327512	0.00109328	3.3e-01
CA7	2.77083	0	2.77287	0	0.999265	0.327362	-0.00115129	3.3e-01
FHIP2A	2.77197	0	2.77042	0	1.00056	0.325959	0.000870597	3.3e-01
MEGF11	2.7699	0	2.76465	0	1.0019	0.325858	0.00296963	3.3e-01
PFDN4	2.7721	0	2.7709	0	1.00043	0.325752	0.000679325	3.3e-01
ITGB1BP1	2.772	0	2.77005	0	1.0007	0.325641	0.00110183	3.3e-01
ASAH2	2.77165	0	2.77283	0	0.999576	0.32556	-0.000663747	3.3e-01
BLOC1S2	2.77149	0	2.77361	0	0.999234	0.324571	-0.00119951	3.2e-01
AIDA	2.77016	0	2.76797	0	1.00079	0.324415	0.00124098	3.2e-01
MDH1	2.76777	0	2.76645	0	1.00048	0.324053	0.000746067	3.2e-01
PSCA	2.77115	0	2.77405	0	0.998953	0.323818	-0.00163934	3.2e-01
EBAG9	2.76734	0	2.76549	0	1.00067	0.323797	0.00104664	3.2e-01
JPT2	2.76972	0	2.7685	0	1.00044	0.322034	0.000688059	3.2e-01
MORF4L1	2.77125	0	2.77286	0	0.999417	0.321392	-0.000912109	3.2e-01
CASP8	2.76939	0	2.765	0	1.00159	0.320288	0.00248538	3.2e-01
TAB2	2.77218	0	2.7708	0	1.0005	0.319701	0.000778953	3.2e-01
HEPACAM2	2.77231	0	2.77765	0	0.998075	0.319288	-0.00301639	3.2e-01
STK24	2.77097	0	2.76881	0	1.00078	0.319281	0.00121818	3.2e-01
OGFR	2.77474	0	2.78976	0	0.994617	0.318947	-0.00846193	3.2e-01
FTCD	2.77018	0	2.76879	0	1.0005	0.318805	0.000783958	3.2e-01
MNAT1	2.7726	0	2.77467	0	0.999256	0.318511	-0.0011649	3.2e-01
ACSL1	2.77104	0	2.77388	0	0.998977	0.31821	-0.00160251	3.2e-01
IL24	2.77132	0	2.76972	0	1.00058	0.318118	0.000905018	3.2e-01
NFIC	2.77129	0	2.76917	0	1.00077	0.317641	0.00119621	3.2e-01
PAIP2B	2.76908	0	2.76794	0	1.00041	0.317277	0.000643045	3.2e-01
LHB	2.7722	0	2.77595	0	0.998649	0.317079	-0.00211544	3.2e-01
KIFBP	2.76975	0	2.76848	0	1.00046	0.315938	0.000713761	3.2e-01
HS1BP3	2.76959	0	2.76497	0	1.00167	0.315793	0.00261334	3.2e-01
PGA4	2.76917	0	2.7604	0	1.00318	0.315478	0.00496109	3.2e-01
GNLY	2.77231	0	2.78132	0	0.996758	0.313524	-0.00508783	3.1e-01
DDA1	2.77112	0	2.7747	0	0.998708	0.313363	-0.00202354	3.1e-01
GBA	2.77065	0	2.76667	0	1.00144	0.313318	0.00225162	3.1e-01
C9orf40	2.77074	0	2.76954	0	1.00043	0.312464	0.00067936	3.1e-01
NGF	2.77068	0	2.76796	0	1.00098	0.310724	0.00153557	3.1e-01
PCARE	2.77146	0	2.77002	0	1.00052	0.309125	0.000810682	3.1e-01
TPPP3	2.77133	0	2.77854	0	0.997402	0.308815	-0.00407473	3.1e-01
SLC34A3	2.77008	0	2.76881	0	1.00046	0.308563	0.000715618	3.1e-01
DNAJB1	2.77008	0	2.76849	0	1.00058	0.307878	0.000900596	3.1e-01
SCN3B	2.77	0	2.77215	0	0.999223	0.307669	-0.00121647	3.1e-01
AMN	2.77093	0	2.76809	0	1.00103	0.30732	0.00160322	3.1e-01
EPCAM	2.77096	0	2.77227	0	0.999525	0.306804	-0.000743248	3.1e-01
DRAXIN	2.77496	0	2.79782	0	0.991829	0.305715	-0.01288	3.1e-01
CX3CL1	2.76599	0	2.73329	0	1.01196	0.304308	0.0185149	3e-01
DCTN1	2.77038	0	2.76919	0	1.00043	0.303997	0.000670767	3e-01
LAT2	2.76959	0	2.76838	0	1.00044	0.302941	0.000681063	3e-01
EFNB2	2.7727	0	2.78183	0	0.996717	0.30288	-0.00515201	3e-01
PINLYP	2.77268	0	2.7778	0	0.998156	0.302554	-0.00288891	3e-01
RASSF2	2.76885	0	2.76075	0	1.00293	0.302159	0.00457827	3e-01
KLK3	2.77437	0	2.77615	0	0.999358	0.301957	-0.00100404	3e-01
SKIV2L	2.77156	0	2.76859	0	1.00107	0.301452	0.00167985	3e-01
SNX5	2.76981	0	2.76849	0	1.00048	0.301291	0.000744616	3e-01
GCLM	2.77124	0	2.76896	0	1.00082	0.301233	0.00128887	3e-01
LIPF	2.7707	0	2.77318	0	0.999104	0.301232	-0.00140338	3e-01
FABP6	2.77406	0	2.78508	0	0.99604	0.300864	-0.00621622	3e-01
DKK3	2.77419	0	2.80196	0	0.990089	0.300624	-0.0156529	3e-01
ADH4	2.7711	0	2.77236	0	0.999547	0.30044	-0.000708919	3e-01
CYTL1	2.76827	0	2.75142	0	1.00612	0.300357	0.00952671	3e-01
TRPV3	2.77099	0	2.77261	0	0.999416	0.299765	-0.000913655	3e-01
CORO6	2.76733	0	2.75677	0	1.00383	0.299234	0.00597827	3e-01
PDLIM7	2.77013	0	2.76859	0	1.00056	0.298745	0.000874672	3e-01
TEF	2.77106	0	2.77462	0	0.998715	0.298615	-0.00201261	3e-01
FES	2.76992	0	2.76782	0	1.00076	0.297487	0.0011879	3e-01
ARAF	2.76997	0	2.76818	0	1.00065	0.296818	0.00101301	3e-01
PMVK	2.76987	0	2.76823	0	1.00059	0.296813	0.000930404	3e-01
SMAD2	2.77044	0	2.76893	0	1.00054	0.296642	0.000851515	3e-01
HBQ1	2.76987	0	2.77247	0	0.999059	0.296167	-0.00147341	3e-01
PRKAR2A	2.76997	0	2.76768	0	1.00083	0.29537	0.00129226	3e-01
GART	2.77112	0	2.77292	0	0.999349	0.29494	-0.00101952	3e-01
YWHAQ	2.76934	0	2.76661	0	1.00099	0.294682	0.00154593	2.9e-01
CERT	2.77031	0	2.76892	0	1.0005	0.293648	0.000787932	2.9e-01
APOF	2.77226	0	2.77801	0	0.997931	0.293439	-0.00324327	2.9e-01
PPP1R12B	2.77014	0	2.7681	0	1.00074	0.292041	0.00114984	2.9e-01
RAC3	2.77098	0	2.76979	0	1.00043	0.291888	0.000675886	2.9e-01
LDLRAP1	2.77085	0	2.76912	0	1.00062	0.29126	0.000976983	2.9e-01
NEB	2.76884	0	2.7598	0	1.00328	0.290388	0.00510994	2.9e-01
KDR	2.76951	0	2.76552	0	1.00144	0.289966	0.00225624	2.9e-01
DEFB118	2.76991	0	2.76874	0	1.00042	0.28895	0.000662835	2.9e-01
PAGR1	2.77032	0	2.76664	0	1.00133	0.288355	0.00207989	2.9e-01
CD3D	2.7701	0	2.76656	0	1.00128	0.288329	0.00200189	2.9e-01
SERPINA5	2.76035	0	2.76313	0	0.998992	0.288044	-0.00158226	2.9e-01
APOA1	2.76927	0	2.77095	0	0.999395	0.287246	-0.000947476	2.9e-01
NUDT2	2.77298	0	2.77151	0	1.00053	0.287033	0.000829683	2.9e-01
TPD52L2	2.76945	0	2.76747	0	1.00072	0.286742	0.0011213	2.9e-01
CPB2	2.77245	0	2.77504	0	0.999068	0.286389	-0.0014599	2.9e-01
SNCA	2.76843	0	2.76718	0	1.00045	0.285617	0.000711176	2.9e-01
SH2D1A	2.77376	0	2.77801	0	0.998468	0.285412	-0.00239917	2.9e-01
HSPB1	2.76849	0	2.76717	0	1.00048	0.285327	0.000745189	2.9e-01
ZFYVE19	2.76934	0	2.76693	0	1.00087	0.285266	0.00135967	2.9e-01
CPLX2	2.77291	0	2.7762	0	0.998812	0.284854	-0.00186005	2.9e-01
GIMAP8	2.76961	0	2.76462	0	1.0018	0.282838	0.00281753	2.8e-01
SERPINB9	2.77077	0	2.7688	0	1.00071	0.281932	0.00111243	2.8e-01
UBQLN3	2.77088	0	2.76767	0	1.00116	0.28081	0.00181084	2.8e-01
PECR	2.76982	0	2.76743	0	1.00086	0.280748	0.00135085	2.8e-01
MANEAL	2.77087	0	2.77373	0	0.998971	0.278928	-0.0016116	2.8e-01
PPP1R14A	2.77041	0	2.76855	0	1.00067	0.278803	0.00105453	2.8e-01
CCNE1	2.77284	0	2.77535	0	0.999094	0.277846	-0.00141777	2.8e-01
BCL2L1	2.77071	0	2.76913	0	1.00057	0.277169	0.000889474	2.8e-01
ACY1	2.76803	0	2.76945	0	0.999489	0.276767	-0.000800022	2.8e-01
CHRDL2	2.77143	0	2.74921	0	1.00808	0.27623	0.0125451	2.7e-01
DCTN2	2.77018	0	2.77339	0	0.998842	0.275559	-0.00181452	2.8e-01
C4BPB	2.76898	0	2.75953	0	1.00342	0.275522	0.00534031	2.8e-01
ARHGAP1	2.77162	0	2.77529	0	0.998681	0.275273	-0.0020663	2.8e-01
PDGFC	2.77211	0	2.76285	0	1.00335	0.274612	0.00522397	2.7e-01
INPP5J	2.7701	0	2.77225	0	0.999226	0.273936	-0.00121171	2.7e-01
EPGN	2.77124	0	2.7672	0	1.00146	0.273068	0.00228067	2.7e-01
PALM3	2.76997	0	2.76722	0	1.00099	0.270927	0.00155239	2.7e-01
FZD8	2.76939	0	2.76252	0	1.00249	0.270878	0.00388291	2.7e-01
CYTH3	2.76969	0	2.7718	0	0.999238	0.27033	-0.00119307	2.7e-01
ATXN2	2.77248	0	2.77545	0	0.998928	0.270159	-0.00167836	2.7e-01
NUDT10	2.77058	0	2.76621	0	1.00158	0.269936	0.00246702	2.7e-01
ACP6	2.76879	0	2.75592	0	1.00467	0.269521	0.0072773	2.7e-01
IPCEF1	2.77028	0	2.76671	0	1.00129	0.269513	0.00201841	2.7e-01
SEC31A	2.76943	0	2.76794	0	1.00054	0.269473	0.000840111	2.7e-01
SMTN	2.76908	0	2.76677	0	1.00083	0.269159	0.00130412	2.7e-01
BECN1	2.7695	0	2.76813	0	1.00049	0.268377	0.000771722	2.7e-01
ATP2B4	2.77063	0	2.76785	0	1.001	0.267394	0.00156932	2.7e-01
TGFBR3	2.77318	0	2.80603	0	0.988293	0.267229	-0.0185257	2.7e-01
LRRFIP1	2.7699	0	2.7683	0	1.00058	0.267099	0.000899999	2.7e-01
DIABLO	2.77028	0	2.76876	0	1.00055	0.266912	0.000856064	2.7e-01
KYAT1	2.77	0	2.76727	0	1.00099	0.266558	0.00154462	2.7e-01
CACYBP	2.76919	0	2.76781	0	1.0005	0.266221	0.00078144	2.7e-01
ACY3	2.77435	0	2.77828	0	0.998584	0.265288	-0.00221795	2.7e-01
PLTP	2.77086	0	2.76211	0	1.00317	0.264655	0.00494149	2.6e-01
IMPG1	2.77108	0	2.77336	0	0.999181	0.264517	-0.00128191	2.6e-01
C1R	2.7712	0	2.76751	0	1.00133	0.263335	0.00208269	2.6e-01
NRXN3	2.77041	0	2.77198	0	0.999432	0.26208	-0.000889039	2.6e-01
SAT1	2.77026	0	2.77336	0	0.998883	0.262002	-0.00174952	2.6e-01
HDAC9	2.77292	0	2.77516	0	0.999193	0.260973	-0.00126378	2.6e-01
CLC	2.77473	0	2.78745	0	0.995435	0.260607	-0.00716949	2.6e-01
ANXA4	2.76922	0	2.76768	0	1.00056	0.260577	0.000869651	2.6e-01
NCK2	2.77005	0	2.76864	0	1.00051	0.260294	0.000796214	2.6e-01
FEN1	2.77151	0	2.76862	0	1.00104	0.259903	0.00163057	2.6e-01
DCTN6	2.77073	0	2.76892	0	1.00066	0.259872	0.00102436	2.6e-01
CAMLG	2.77295	0	2.77502	0	0.999255	0.259621	-0.0011667	2.6e-01
CMC1	2.76987	0	2.76768	0	1.00079	0.259302	0.00123848	2.6e-01
BCR	2.77092	0	2.76888	0	1.00074	0.257158	0.00115434	2.6e-01
CTRC	2.76908	0	2.76769	0	1.0005	0.256522	0.000789361	2.6e-01
GNAS	2.77129	0	2.76692	0	1.00158	0.25621	0.00246351	2.6e-01
HRC	2.77382	0	2.78714	0	0.995219	0.255952	-0.00751202	2.6e-01
ARG1	2.77069	0	2.77303	0	0.999158	0.255838	-0.00131789	2.6e-01
ICAM4	2.77149	0	2.7761	0	0.998339	0.255441	-0.00260219	2.6e-01
SPART	2.76929	0	2.76767	0	1.00059	0.255277	0.000915272	2.6e-01
CARHSP1	2.77062	0	2.76864	0	1.00071	0.255086	0.00111772	2.6e-01
PPM1F	2.76938	0	2.76764	0	1.00063	0.254933	0.000983349	2.6e-01
PSPN	2.77095	0	2.76692	0	1.00146	0.254908	0.00227567	2.5e-01
YES1	2.76957	0	2.76733	0	1.00081	0.253679	0.00126418	2.5e-01
HAGH	2.77169	0	2.77023	0	1.00053	0.252673	0.000827714	2.5e-01
ROBO4	2.77294	0	2.79015	0	0.993831	0.251665	-0.00970876	2.5e-01
GBP6	2.77099	0	2.77288	0	0.999318	0.251497	-0.00106858	2.5e-01
DCTPP1	2.76757	0	2.75014	0	1.00634	0.251066	0.00986258	2.5e-01
KIR3DL2	2.77139	0	2.76916	0	1.00081	0.250897	0.00125847	2.5e-01
NGRN	2.76915	0	2.75965	0	1.00344	0.249959	0.00536905	2.5e-01
LUZP2	2.7771	0	2.79331	0	0.994196	0.248986	-0.00912362	2.5e-01
CD3E	2.76972	0	2.77257	0	0.998973	0.248309	-0.00160821	2.5e-01
GSTA1	2.77102	0	2.77525	0	0.998476	0.248296	-0.00238835	2.5e-01
GMFG	2.7701	0	2.76812	0	1.00072	0.247553	0.00111952	2.5e-01
BTN1A1	2.77028	0	2.77264	0	0.999148	0.247469	-0.00133372	2.5e-01
MINK1	2.76937	0	2.76747	0	1.00069	0.24717	0.00107396	2.5e-01
PTPRN2	2.76542	0	2.72786	0	1.01377	0.246569	0.0212744	2.4e-01
IL31	2.76973	0	2.77362	0	0.998599	0.246446	-0.0021952	2.5e-01
S100G	2.76968	0	2.75632	0	1.00485	0.246391	0.00754665	2.5e-01
FNTA	2.76941	0	2.76269	0	1.00243	0.245865	0.00380083	2.5e-01
CLEC1A	2.76458	0	2.73056	0	1.01246	0.245341	0.0192773	2.4e-01
CRYGD	2.76966	0	2.77171	0	0.99926	0.244934	-0.00115907	2.5e-01
VWC2	2.76691	0	2.73137	0	1.01301	0.244767	0.0201163	2.4e-01
DKK4	2.76781	0	2.75356	0	1.00517	0.244504	0.00805996	2.4e-01
PLCB1	2.77049	0	2.77278	0	0.999173	0.24373	-0.00129582	2.4e-01
INHBC	2.76919	0	2.75868	0	1.00381	0.24353	0.00594067	2.4e-01
FBN2	2.77129	0	2.76547	0	1.0021	0.242648	0.00328474	2.4e-01
KHK	2.7692	0	2.76693	0	1.00082	0.242415	0.0012837	2.4e-01
CDK1	2.76763	0	2.76214	0	1.00199	0.242358	0.0031019	2.4e-01
PLXDC2	2.77247	0	2.7839	0	0.995895	0.24229	-0.00644723	2.4e-01
RBP1	2.76934	0	2.76302	0	1.00229	0.241456	0.00356891	2.4e-01
LRRC38	2.77059	0	2.77496	0	0.998424	0.241098	-0.00246939	2.4e-01
MAG	2.77117	0	2.77277	0	0.99942	0.239463	-0.000907308	2.4e-01
LARP1	2.76968	0	2.76732	0	1.00085	0.238906	0.00133215	2.4e-01
JMJD1C	2.77129	0	2.7729	0	0.99942	0.238738	-0.000907443	2.4e-01
FOXO1	2.76979	0	2.7682	0	1.00058	0.237695	0.000899888	2.4e-01
ERP29	2.76945	0	2.76785	0	1.00058	0.237683	0.00090768	2.4e-01
PPM1B	2.77278	0	2.77487	0	0.999245	0.237264	-0.00118229	2.4e-01
ESM1	2.77103	0	2.75405	0	1.00616	0.237092	0.00958357	2.4e-01
CDAN1	2.77001	0	2.77164	0	0.999412	0.236186	-0.000920309	2.4e-01
NOS1	2.76381	0	2.73379	0	1.01098	0.236017	0.0170207	2.3e-01
ASPSCR1	2.76899	0	2.76735	0	1.00059	0.234965	0.000927661	2.3e-01
PNMA2	2.77133	0	2.76931	0	1.00073	0.234023	0.00113954	2.3e-01
SCGN	2.76832	0	2.7568	0	1.00418	0.233771	0.00651461	2.3e-01
MED21	2.77228	0	2.77503	0	0.999008	0.23301	-0.00155262	2.3e-01
TYRO3	2.77429	0	2.78992	0	0.9944	0.232811	-0.00880494	2.3e-01
KRT14	2.77025	0	2.77737	0	0.997436	0.232303	-0.00402227	2.3e-01
AP3B1	2.76852	0	2.76446	0	1.00147	0.231221	0.00229435	2.3e-01
GAD1	2.77169	0	2.77433	0	0.999049	0.230695	-0.00148975	2.3e-01
TXLNA	2.76877	0	2.76702	0	1.00063	0.229896	0.000990346	2.3e-01
RGS10	2.77074	0	2.76889	0	1.00067	0.229374	0.00104516	2.3e-01
FOLR2	2.76634	0	2.73028	0	1.01321	0.229167	0.0204147	2.3e-01
PDXDC1	2.77359	0	2.77207	0	1.00055	0.228917	0.000860571	2.3e-01
NIT2	2.76905	0	2.76653	0	1.00091	0.228863	0.00142461	2.3e-01
CKMT1A_CKMT1B	2.77029	0	2.76675	0	1.00128	0.228543	0.00199927	2.3e-01
PCBP2	2.77	0	2.76609	0	1.00141	0.227192	0.00221121	2.3e-01
F12	2.77294	0	2.77811	0	0.99814	0.226615	-0.00291474	2.3e-01
FAM3B	2.76839	0	2.74842	0	1.00727	0.226165	0.0112916	2.2e-01
CCN3	2.76015	0	2.70795	0	1.01928	0.225426	0.0296603	2.2e-01
VASP	2.76824	0	2.76636	0	1.00068	0.224082	0.00106386	2.2e-01
SLURP1	2.77376	0	2.7953	0	0.992294	0.223921	-0.0121438	2.3e-01
FGF7	2.77241	0	2.77602	0	0.9987	0.22332	-0.00203631	2.2e-01
IDO1	2.77215	0	2.78331	0	0.995989	0.222547	-0.00629976	2.2e-01
GET3	2.77025	0	2.76857	0	1.00061	0.222276	0.000949698	2.2e-01
USO1	2.7697	0	2.76799	0	1.00062	0.222042	0.000964887	2.2e-01
GABARAP	2.77131	0	2.76001	0	1.0041	0.221791	0.00638197	2.2e-01
DOK2	2.76894	0	2.76718	0	1.00064	0.221404	0.000996011	2.2e-01
GRK5	2.77249	0	2.77085	0	1.00059	0.221092	0.000925194	2.2e-01
IFNGR2	2.76909	0	2.76208	0	1.00254	0.221083	0.00396459	2.2e-01
IL17A	2.76853	0	2.76207	0	1.00234	0.220947	0.00365018	2.2e-01
HMBS	2.77204	0	2.76845	0	1.0013	0.219817	0.00202393	2.2e-01
AOC1	2.77306	0	2.7707	0	1.00085	0.219374	0.0013329	2.2e-01
FGF12	2.7712	0	2.77639	0	0.998131	0.219327	-0.00293033	2.2e-01
IGF1R	2.77536	0	2.80178	0	0.99057	0.219055	-0.0148813	2.2e-01
TP53BP1	2.76755	0	2.76428	0	1.00118	0.219026	0.00184942	2.2e-01
TMPRSS5	2.77135	0	2.78028	0	0.996788	0.218977	-0.00504125	2.2e-01
MIA	2.77289	0	2.8035	0	0.989082	0.218834	-0.0172655	2.2e-01
CCN5	2.76665	0	2.73373	0	1.01204	0.218524	0.0186338	2.2e-01
SKAP1	2.77319	0	2.77148	0	1.00062	0.217006	0.000963036	2.2e-01
SEPTIN9	2.76938	0	2.76557	0	1.00138	0.216645	0.00215126	2.2e-01
GYS1	2.77043	0	2.76871	0	1.00062	0.216474	0.000971436	2.2e-01
ITGB6	2.7739	0	2.7902	0	0.994156	0.216102	-0.00919154	2.2e-01
PYY	2.76168	0	2.75952	0	1.00078	0.215492	0.00122513	2.2e-01
MRPS16	2.77071	0	2.76825	0	1.00089	0.21541	0.0013917	2.2e-01
CELA3A	2.77153	0	2.77407	0	0.999083	0.215337	-0.00143546	2.2e-01
DTX3	2.76432	0	2.72519	0	1.01436	0.215	0.022179	2.1e-01
SYAP1	2.76921	0	2.76734	0	1.00068	0.21477	0.00105911	2.1e-01
ENPEP	2.7697	0	2.76814	0	1.00056	0.212645	0.000878787	2.1e-01
ATXN10	2.77011	0	2.7677	0	1.00087	0.212327	0.0013623	2.1e-01
ARHGEF5	2.76792	0	2.75566	0	1.00445	0.210976	0.00693492	2.1e-01
ATXN3	2.77037	0	2.7684	0	1.00071	0.210761	0.00111513	2.1e-01
MED18	2.77028	0	2.76785	0	1.00088	0.210219	0.00137487	2.1e-01
BNIP2	2.77016	0	2.76532	0	1.00175	0.20992	0.00272996	2.1e-01
GRHPR	2.76734	0	2.76925	0	0.999311	0.208739	-0.0010789	2.1e-01
TMED10	2.77251	0	2.76945	0	1.0011	0.20729	0.00172605	2.1e-01
RNF31	2.76984	0	2.77204	0	0.999208	0.20679	-0.00124075	2.1e-01
GLP1R	2.77031	0	2.77458	0	0.998463	0.205977	-0.00240903	2.1e-01
DDX25	2.76867	0	2.77247	0	0.998629	0.205105	-0.00214871	2.1e-01
MMUT	2.77218	0	2.76878	0	1.00123	0.204859	0.00192044	2e-01
KHDC3L	2.77164	0	2.7741	0	0.999113	0.204231	-0.0013884	2e-01
ARNTL	2.77383	0	2.77212	0	1.00062	0.203096	0.000963597	2e-01
CPB1	2.77247	0	2.77073	0	1.00063	0.202675	0.000979973	2e-01
USP25	2.76912	0	2.7671	0	1.00073	0.20256	0.00114081	2e-01
GKN1	2.7706	0	2.76082	0	1.00354	0.202461	0.00552427	2e-01
EGFLAM	2.77282	0	2.78452	0	0.995796	0.202373	-0.00660245	2e-01
FXYD5	2.77021	0	2.76828	0	1.0007	0.202352	0.00109101	2e-01
LEG1	2.76988	0	2.76638	0	1.00127	0.202346	0.00198062	2e-01
FMNL1	2.76924	0	2.76494	0	1.00156	0.202124	0.00243121	2e-01
SEMA3G	2.76858	0	2.75871	0	1.00358	0.202005	0.00558293	2e-01
SIGLEC9	2.76867	0	2.75463	0	1.0051	0.201965	0.00793937	2e-01
S100A13	2.77329	0	2.7904	0	0.993869	0.201251	-0.00964742	2e-01
TRDMT1	2.77152	0	2.76953	0	1.00072	0.201232	0.00112086	2e-01
GGA1	2.77002	0	2.77279	0	0.999	0.20109	-0.00156612	2e-01
CADPS	2.77369	0	2.77672	0	0.998909	0.200685	-0.00170746	2e-01
DRG2	2.76954	0	2.76769	0	1.00067	0.2003	0.00104578	2e-01
EIF5	2.77032	0	2.76699	0	1.0012	0.199549	0.00187663	2e-01
PKD1	2.77801	0	2.79503	0	0.993909	0.199354	-0.00957505	2e-01
CASP7	2.77017	0	2.76741	0	1.001	0.198576	0.00155826	2e-01
PDAP1	2.76659	0	2.76469	0	1.00068	0.197903	0.00107078	2e-01
TST	2.76956	0	2.76584	0	1.00134	0.197719	0.00209846	2e-01
MLLT1	2.77003	0	2.76808	0	1.0007	0.197552	0.00109803	2e-01
CD160	2.77543	0	2.80318	0	0.990101	0.196835	-0.015629	2e-01
RAB39B	2.77077	0	2.76876	0	1.00073	0.196553	0.00113617	2e-01
ADA	2.76895	0	2.75338	0	1.00565	0.195647	0.0087994	1.9e-01
CDC27	2.77063	0	2.76875	0	1.00068	0.194053	0.00106016	1.9e-01
SLC1A4	2.77225	0	2.77518	0	0.998942	0.193981	-0.00165711	1.9e-01
YTHDF3	2.7707	0	2.7682	0	1.00091	0.193897	0.00141528	1.9e-01
LILRA4	2.77161	0	2.7669	0	1.0017	0.193795	0.0026577	1.9e-01
TIA1	2.77006	0	2.76693	0	1.00113	0.193248	0.00176631	1.9e-01
CD2AP	2.77015	0	2.76812	0	1.00073	0.192907	0.00114805	1.9e-01
PLCB2	2.76932	0	2.76734	0	1.00071	0.192297	0.00111683	1.9e-01
IFIT3	2.76787	0	2.76448	0	1.00123	0.191214	0.00192226	1.9e-01
SH3BP1	2.76813	0	2.76542	0	1.00098	0.19097	0.00153139	1.9e-01
HCG22	2.77043	0	2.77417	0	0.998653	0.190452	-0.00211066	1.9e-01
PVALB	2.76763	0	2.76568	0	1.0007	0.19016	0.00110132	1.9e-01
MTR	2.77146	0	2.76839	0	1.00111	0.190051	0.00173677	1.9e-01
VIT	2.76963	0	2.75362	0	1.00581	0.189755	0.00904274	1.9e-01
PITHD1	2.77172	0	2.76981	0	1.00069	0.189622	0.00107681	1.9e-01
ALDH1A1	2.76909	0	2.76617	0	1.00106	0.189564	0.00165098	1.9e-01
LRP1	2.76688	0	2.74732	0	1.00712	0.189297	0.0110719	1.9e-01
CLEC12A	2.77022	0	2.75856	0	1.00423	0.189098	0.00658466	1.9e-01
CEBPA	2.76959	0	2.76286	0	1.00244	0.189003	0.00380355	1.9e-01
AMIGO1	2.77082	0	2.77369	0	0.998965	0.187836	-0.0016208	1.9e-01
PHACTR2	2.77019	0	2.76775	0	1.00088	0.187563	0.00137735	1.9e-01
STX3	2.77089	0	2.76626	0	1.00167	0.187185	0.00261558	1.9e-01
PRKAR1A	2.76873	0	2.76678	0	1.0007	0.186684	0.00109837	1.9e-01
COMMD9	2.77107	0	2.77549	0	0.998406	0.186563	-0.00249736	1.9e-01
GOT1	2.76783	0	2.7573	0	1.00382	0.1863	0.00595485	1.9e-01
LRP2	2.77166	0	2.77469	0	0.998908	0.186271	-0.00170979	1.9e-01
C5	2.76878	0	2.76669	0	1.00076	0.186233	0.00118114	1.9e-01
SHPK	2.7707	0	2.77317	0	0.999111	0.18614	-0.00139248	1.9e-01
LGALS8	2.76879	0	2.76409	0	1.0017	0.185186	0.00265645	1.9e-01
RPA2	2.77082	0	2.76643	0	1.00159	0.184426	0.00248396	1.8e-01
MYL1	2.76742	0	2.75849	0	1.00324	0.184212	0.00505278	1.8e-01
JAM3	2.76767	0	2.75398	0	1.00497	0.183756	0.00774127	1.8e-01
RANBP1	2.7708	0	2.76858	0	1.0008	0.183551	0.0012492	1.8e-01
RANGAP1	2.77189	0	2.77434	0	0.999119	0.18355	-0.0013802	1.8e-01
SLC51B	2.77381	0	2.77672	0	0.998952	0.183173	-0.00163991	1.8e-01
EIF2AK2	2.76771	0	2.76575	0	1.00071	0.182757	0.00111094	1.8e-01
PLPBP	2.77041	0	2.76839	0	1.00073	0.182123	0.00113723	1.8e-01
INPP5D	2.76866	0	2.76669	0	1.00071	0.181858	0.00111477	1.8e-01
IST1	2.76922	0	2.76702	0	1.0008	0.180932	0.00124627	1.8e-01
ZBP1	2.76717	0	2.75891	0	1.003	0.180446	0.00467633	1.8e-01
LTA	2.77083	0	2.78027	0	0.996604	0.180437	-0.0053323	1.8e-01
PNLIP	2.77056	0	2.76835	0	1.0008	0.179443	0.00124858	1.8e-01
DMD	2.7654	0	2.75274	0	1.0046	0.178463	0.00716886	1.8e-01
CRYM	2.7686	0	2.76664	0	1.00071	0.17805	0.00110553	1.8e-01
TPMT	2.77068	0	2.77322	0	0.999081	0.178039	-0.00143899	1.8e-01
CLSTN1	2.77158	0	2.77654	0	0.998214	0.177708	-0.00279987	1.8e-01
CRKL	2.76942	0	2.76735	0	1.00075	0.177579	0.00117132	1.8e-01
MST1	2.77057	0	2.76835	0	1.0008	0.177527	0.00125068	1.8e-01
TDO2	2.77222	0	2.77031	0	1.00069	0.17734	0.00108147	1.8e-01
LRIG3	2.76925	0	2.7585	0	1.0039	0.177218	0.00607996	1.8e-01
AMDHD2	2.77156	0	2.77807	0	0.997657	0.175866	-0.00367372	1.8e-01
DBNL	2.76988	0	2.76776	0	1.00076	0.175047	0.00119488	1.8e-01
TARS1	2.77139	0	2.76692	0	1.00162	0.174327	0.00252652	1.7e-01
CSF3R	2.77176	0	2.76015	0	1.00421	0.174006	0.00655162	1.7e-01
NAGPA	2.77187	0	2.77461	0	0.999013	0.173937	-0.00154627	1.7e-01
CALB1	2.77402	0	2.80045	0	0.990564	0.173065	-0.0148954	1.8e-01
ENTPD6	2.76744	0	2.75407	0	1.00485	0.17227	0.00756483	1.7e-01
EDDM3B	2.76925	0	2.7727	0	0.998757	0.171874	-0.00194825	1.7e-01
C2CD2L	2.77024	0	2.76212	0	1.00294	0.171794	0.00459119	1.7e-01
ZNF174	2.77157	0	2.76801	0	1.00129	0.171412	0.00201199	1.7e-01
ENO1	2.76923	0	2.76692	0	1.00084	0.17119	0.0013087	1.7e-01
PXN	2.76783	0	2.75314	0	1.00534	0.170784	0.00830987	1.7e-01
HSBP1	2.76857	0	2.76354	0	1.00182	0.170545	0.00284802	1.7e-01
ATG16L1	2.76941	0	2.76657	0	1.00103	0.169956	0.00160318	1.7e-01
CHMP1A	2.77082	0	2.76872	0	1.00076	0.169562	0.00119094	1.7e-01
UBAC1	2.76965	0	2.76616	0	1.00126	0.16888	0.00197016	1.7e-01
FADD	2.769	0	2.76642	0	1.00093	0.168768	0.00146137	1.7e-01
KLRC1	2.77102	0	2.76839	0	1.00095	0.168543	0.00148432	1.7e-01
TSC1	2.77313	0	2.77594	0	0.998988	0.168145	-0.00158476	1.7e-01
PRTG	2.77234	0	2.79891	0	0.990505	0.167823	-0.0149946	1.7e-01
PDCL2	2.7709	0	2.76873	0	1.00078	0.167727	0.001225	1.7e-01
GATA3	2.77314	0	2.77788	0	0.998291	0.167554	-0.00267771	1.7e-01
ITM2A	2.7731	0	2.78837	0	0.994525	0.167514	-0.00860956	1.7e-01
IDS	2.77232	0	2.7752	0	0.998959	0.166571	-0.00162947	1.7e-01
IGBP1	2.76971	0	2.76733	0	1.00086	0.165357	0.0013489	1.7e-01
SORBS1	2.76527	0	2.75012	0	1.00551	0.164628	0.0085841	1.6e-01
IL5RA	2.76813	0	2.75585	0	1.00446	0.164571	0.0069441	1.6e-01
LATS1	2.7692	0	2.76691	0	1.00083	0.164556	0.00129466	1.6e-01
NEDD4L	2.77179	0	2.77417	0	0.999143	0.16368	-0.0013424	1.6e-01
GJA8	2.77018	0	2.77243	0	0.999187	0.162909	-0.00127254	1.6e-01
RGS8	2.77056	0	2.77281	0	0.999187	0.162806	-0.00127332	1.6e-01
RHOC	2.77005	0	2.76734	0	1.00098	0.162516	0.00153186	1.6e-01
CST6	2.77307	0	2.79064	0	0.993705	0.161039	-0.00990817	1.6e-01
CXCL5	2.77023	0	2.76461	0	1.00203	0.160667	0.00317557	1.6e-01
ANP32C	2.77063	0	2.76822	0	1.00087	0.160115	0.00135568	1.6e-01
SCN2A	2.77043	0	2.76762	0	1.00101	0.159665	0.00158331	1.6e-01
ENPP5	2.7516	0	2.75652	0	0.998215	0.159514	-0.00280838	1.6e-01
IGHMBP2	2.77107	0	2.7667	0	1.00158	0.158938	0.00246772	1.6e-01
CASP3	2.76978	0	2.76749	0	1.00083	0.158811	0.00129241	1.6e-01
EIF2S2	2.7705	0	2.76747	0	1.0011	0.158749	0.00171451	1.6e-01
PODXL2	2.77745	0	2.80741	0	0.989328	0.158744	-0.016856	1.6e-01
MRPL46	2.77186	0	2.76706	0	1.00173	0.157979	0.00270708	1.6e-01
CHGB	2.76634	0	2.72959	0	1.01346	0.157315	0.0208017	1.6e-01
BTD	2.76968	0	2.75825	0	1.00414	0.155191	0.0064597	1.5e-01
DPEP1	2.77229	0	2.7696	0	1.00097	0.154956	0.00152101	1.5e-01
CACNB3	2.76866	0	2.76384	0	1.00174	0.154809	0.00272367	1.5e-01
CDC26	2.76749	0	2.7645	0	1.00108	0.154685	0.0016959	1.5e-01
GFOD2	2.77082	0	2.7684	0	1.00088	0.153801	0.00136959	1.5e-01
FUOM	2.76959	0	2.76331	0	1.00227	0.153391	0.00354857	1.5e-01
FUCA1	2.77199	0	2.78	0	0.997117	0.153366	-0.00452231	1.5e-01
C3	2.76957	0	2.76724	0	1.00084	0.153294	0.00131208	1.5e-01
PPP1R12A	2.76824	0	2.76538	0	1.00104	0.153151	0.00162251	1.5e-01
OBP2B	2.77068	0	2.78204	0	0.995916	0.152701	-0.0064164	1.5e-01
ROBO1	2.76529	0	2.73094	0	1.01258	0.152603	0.0194608	1.5e-01
KEL	2.76965	0	2.75894	0	1.00388	0.152577	0.00605198	1.5e-01
CEMIP2	2.77129	0	2.76705	0	1.00153	0.152367	0.00239478	1.5e-01
KLB	2.7716	0	2.77751	0	0.997871	0.15135	-0.00333707	1.5e-01
DNM3	2.76776	0	2.75517	0	1.00457	0.151296	0.00712243	1.5e-01
C2	2.76787	0	2.75836	0	1.00345	0.151186	0.00537817	1.5e-01
COMMD1	2.76843	0	2.76363	0	1.00174	0.150989	0.00271533	1.5e-01
MYH7B	2.77214	0	2.77576	0	0.998698	0.149682	-0.00203992	1.5e-01
MYBPC1	2.76452	0	2.73946	0	1.00915	0.1493	0.0142041	1.5e-01
MAP1LC3B2	2.77219	0	2.76793	0	1.00154	0.149123	0.00240473	1.5e-01
CES3	2.76851	0	2.76457	0	1.00143	0.14907	0.00222877	1.5e-01
NPM1	2.76723	0	2.76363	0	1.00131	0.148046	0.00204124	1.5e-01
CELA2A	2.77302	0	2.7795	0	0.997666	0.148025	-0.00365822	1.5e-01
NCS1	2.77631	0	2.81531	0	0.986145	0.147364	-0.0219583	1.5e-01
MSRA	2.76947	0	2.76614	0	1.0012	0.146979	0.00188342	1.5e-01
PPIF	2.77042	0	2.76735	0	1.00111	0.146249	0.00173031	1.5e-01
YARS1	2.76825	0	2.76588	0	1.00086	0.145912	0.00134052	1.5e-01
FGF9	2.76906	0	2.77366	0	0.998342	0.14585	-0.00259894	1.5e-01
CFC1	2.7676	0	2.74976	0	1.00649	0.145563	0.0100965	1.4e-01
IL2RB	2.77176	0	2.78	0	0.997037	0.145439	-0.00464932	1.5e-01
MAP2K1	2.76673	0	2.76112	0	1.00203	0.145048	0.00317433	1.5e-01
IFNW1	2.77108	0	2.77545	0	0.998426	0.14386	-0.0024668	1.4e-01
PON1	2.7673	0	2.75866	0	1.00313	0.14337	0.00488654	1.4e-01
DCXR	2.77186	0	2.77449	0	0.999055	0.143268	-0.0014803	1.4e-01
SIRPA	2.76843	0	2.75012	0	1.00666	0.143149	0.0103511	1.4e-01
THBS4	2.77642	0	2.81228	0	0.98725	0.142244	-0.020185	1.4e-01
DDX4	2.77312	0	2.77573	0	0.99906	0.141988	-0.00147169	1.4e-01
PDRG1	2.77168	0	2.77453	0	0.998973	0.141862	-0.00160786	1.4e-01
GC	2.77147	0	2.7768	0	0.998083	0.141592	-0.00300485	1.4e-01
ZNF830	2.76898	0	2.77155	0	0.999072	0.141193	-0.00145328	1.4e-01
FKBPL	2.76807	0	2.76555	0	1.00091	0.140663	0.00142446	1.4e-01
PBXIP1	2.77334	0	2.78896	0	0.9944	0.139969	-0.00880758	1.4e-01
PRSS53	2.77443	0	2.77798	0	0.998722	0.139939	-0.00200109	1.4e-01
ACTN4	2.77017	0	2.76467	0	1.00199	0.139422	0.0031107	1.4e-01
KIF22	2.77238	0	2.76967	0	1.00098	0.139273	0.00153016	1.4e-01
HMOX1	2.7716	0	2.76024	0	1.00412	0.138865	0.00641318	1.4e-01
ANGPTL7	2.76463	0	2.74365	0	1.00765	0.138433	0.0118885	1.4e-01
IL13	2.77185	0	2.77564	0	0.998635	0.138304	-0.00213872	1.4e-01
CTBS	2.76839	0	2.76145	0	1.00251	0.138282	0.00392201	1.4e-01
FN1	2.77015	0	2.77644	0	0.997734	0.13816	-0.00355346	1.4e-01
ACHE	2.77258	0	2.77701	0	0.998406	0.138129	-0.00249687	1.4e-01
RIPK4	2.7717	0	2.76854	0	1.00114	0.137838	0.0017858	1.4e-01
IGSF9	2.76974	0	2.76553	0	1.00153	0.137832	0.00238355	1.4e-01
PDE1C	2.77198	0	2.76967	0	1.00083	0.137568	0.00130278	1.4e-01
ADGRB3	2.76609	0	2.7415	0	1.00897	0.135715	0.0139252	1.3e-01
OMG	2.74813	0	2.75554	0	0.997313	0.135167	-0.00423492	1.4e-01
DNAJA4	2.77162	0	2.76914	0	1.0009	0.13467	0.0014004	1.3e-01
ARTN	2.77049	0	2.76393	0	1.00237	0.134473	0.00370493	1.3e-01
UBXN1	2.76808	0	2.76478	0	1.00119	0.134461	0.00186451	1.3e-01
NCR1	2.77594	0	2.81241	0	0.987032	0.133896	-0.0205372	1.4e-01
CR1	2.76818	0	2.75374	0	1.00524	0.133477	0.0081654	1.3e-01
HS3ST3B1	2.77044	0	2.75662	0	1.00502	0.13292	0.00781025	1.3e-01
PTPRH	2.76843	0	2.76315	0	1.00191	0.132302	0.00298338	1.3e-01
RAB6B	2.77323	0	2.77023	0	1.00108	0.131051	0.00169275	1.3e-01
CD226	2.77316	0	2.77056	0	1.00094	0.130835	0.00146724	1.3e-01
PSMD9	2.76868	0	2.76615	0	1.00092	0.130573	0.00143285	1.3e-01
ARNT	2.77362	0	2.77637	0	0.999007	0.130546	-0.00155441	1.3e-01
VTI1A	2.76906	0	2.76511	0	1.00143	0.13018	0.00223277	1.3e-01
TF	2.77424	0	2.77995	0	0.997946	0.129342	-0.00321807	1.3e-01
SHMT1	2.76981	0	2.76708	0	1.00099	0.128689	0.00154482	1.3e-01
LYN	2.77022	0	2.76661	0	1.00131	0.128662	0.00204002	1.3e-01
IRAK4	2.76955	0	2.76674	0	1.00102	0.128589	0.00158831	1.3e-01
CBLIF	2.77184	0	2.78007	0	0.99704	0.127751	-0.00464488	1.3e-01
MASP1	2.77344	0	2.78731	0	0.995026	0.126687	-0.00781798	1.3e-01
ERI1	2.76861	0	2.76462	0	1.00144	0.126601	0.00225558	1.3e-01
C19orf12	2.76961	0	2.76103	0	1.00311	0.126571	0.00484876	1.3e-01
HPCAL1	2.76797	0	2.7653	0	1.00096	0.126355	0.00150831	1.3e-01
CYP24A1	2.772	0	2.76945	0	1.00092	0.126276	0.00143645	1.3e-01
ELOB	2.7693	0	2.7622	0	1.00257	0.126232	0.00401508	1.3e-01
NIT1	2.77127	0	2.77582	0	0.998363	0.124932	-0.00256568	1.3e-01
IMPACT	2.77029	0	2.76619	0	1.00148	0.124565	0.00231192	1.2e-01
IQGAP2	2.76982	0	2.76422	0	1.00203	0.124506	0.00316475	1.2e-01
ANXA3	2.77025	0	2.76724	0	1.00109	0.124073	0.00169915	1.2e-01
TSPYL1	2.7691	0	2.76347	0	1.00204	0.122848	0.0031802	1.2e-01
TRIM21	2.77035	0	2.76771	0	1.00095	0.12215	0.00149227	1.2e-01
EFHD1	2.76723	0	2.73769	0	1.01079	0.121067	0.016715	1.2e-01
GRIK2	2.77058	0	2.77625	0	0.997958	0.120867	-0.00320139	1.2e-01
NPPC	2.76759	0	2.72862	0	1.01428	0.120533	0.0220453	1.2e-01
MIF	2.76881	0	2.76612	0	1.00097	0.120145	0.00151922	1.2e-01
CGN	2.77084	0	2.76495	0	1.00213	0.119914	0.00332748	1.2e-01
TCL1B	2.77103	0	2.7743	0	0.998821	0.1199	-0.0018468	1.2e-01
MAVS	2.7696	0	2.76664	0	1.00107	0.119666	0.0016687	1.2e-01
CALCOCO2	2.76736	0	2.76413	0	1.00117	0.119432	0.00182677	1.2e-01
SNAP29	2.76917	0	2.76641	0	1.001	0.119188	0.00155666	1.2e-01
VSTM2B	2.77022	0	2.77391	0	0.998669	0.119087	-0.00208633	1.2e-01
WDR46	2.76594	0	2.75705	0	1.00322	0.118485	0.00503287	1.2e-01
TRIM26	2.76958	0	2.76547	0	1.00149	0.118481	0.0023214	1.2e-01
IL17F	2.7699	0	2.76557	0	1.00156	0.118425	0.00244515	1.2e-01
MTHFD2	2.76957	0	2.76447	0	1.00185	0.118099	0.00288633	1.2e-01
CALB2	2.7669	0	2.75121	0	1.0057	0.118059	0.0088802	1.2e-01
MOCS2	2.76909	0	2.76231	0	1.00246	0.117412	0.00383338	1.2e-01
DAB2	2.76863	0	2.76369	0	1.00179	0.116699	0.00279534	1.2e-01
FCER2	2.77763	0	2.81123	0	0.988051	0.116667	-0.0188965	1.2e-01
CPA4	2.77224	0	2.79067	0	0.993397	0.115242	-0.0103981	1.2e-01
NEDD9	2.76975	0	2.76284	0	1.0025	0.114467	0.00390798	1.1e-01
LRRC37A2	2.77345	0	2.78049	0	0.997467	0.114007	-0.00397084	1.1e-01
ADGRE2	2.77698	0	2.81021	0	0.988175	0.112305	-0.0187011	1.1e-01
CNTNAP4	2.76945	0	2.76591	0	1.00128	0.112074	0.0019985	1.1e-01
HARS1	2.7689	0	2.76595	0	1.00107	0.111785	0.00167159	1.1e-01
GRP	2.77274	0	2.75486	0	1.00649	0.111607	0.0100848	1.1e-01
RPE	2.76927	0	2.76645	0	1.00102	0.110491	0.00159323	1.1e-01
DCC	2.76787	0	2.76487	0	1.00109	0.110167	0.00169751	1.1e-01
PTPRK	2.76649	0	2.75351	0	1.00471	0.110013	0.00734525	1.1e-01
PRDX5	2.769	0	2.76536	0	1.00132	0.109848	0.00205668	1.1e-01
SERPINA7	2.76899	0	2.76082	0	1.00296	0.109427	0.00461649	1.1e-01
DGKA	2.76975	0	2.7638	0	1.00216	0.108701	0.0033659	1.1e-01
TXNRD1	2.76883	0	2.76233	0	1.00235	0.108613	0.00367436	1.1e-01
AK1	2.76992	0	2.76701	0	1.00105	0.108017	0.00164804	1.1e-01
RAP1A	2.77199	0	2.76865	0	1.00121	0.107214	0.00188596	1.1e-01
PFDN2	2.7706	0	2.76675	0	1.00139	0.107023	0.00217428	1.1e-01
KDM3A	2.7733	0	2.77652	0	0.99884	0.106413	-0.00181657	1.1e-01
CAMKK1	2.76881	0	2.75801	0	1.00392	0.106345	0.00610774	1.1e-01
OFD1	2.77271	0	2.76868	0	1.00145	0.106243	0.002272	1.1e-01
NDUFS6	2.76675	0	2.74903	0	1.00645	0.106192	0.0100297	1.1e-01
ATP6AP2	2.7713	0	2.7562	0	1.00548	0.10597	0.0085268	1.1e-01
SART1	2.76668	0	2.75562	0	1.00401	0.105913	0.00625884	1.1e-01
CRADD	2.76911	0	2.76615	0	1.00107	0.105848	0.00167502	1.1e-01
TOP1	2.76838	0	2.76513	0	1.00118	0.105709	0.00184049	1.1e-01
RAD51	2.77012	0	2.76552	0	1.00167	0.105705	0.00260332	1.1e-01
CD8A	2.77181	0	2.76627	0	1.002	0.10414	0.00312827	1e-01
MKI67	2.7665	0	2.75945	0	1.00256	0.103851	0.00399369	1e-01
NOMO1	2.7645	0	2.73948	0	1.00913	0.103581	0.0141794	1e-01
TIGAR	2.76744	0	2.75203	0	1.0056	0.103319	0.00871716	1e-01
EGF	2.7711	0	2.76782	0	1.00119	0.103116	0.001855	1e-01
SNX9	2.76768	0	2.76047	0	1.00261	0.102519	0.0040799	1e-01
APBB1IP	2.76776	0	2.74938	0	1.00668	0.102414	0.0103956	1e-01
DBH	2.76782	0	2.7633	0	1.00164	0.102382	0.00255778	1e-01
IZUMO1	2.7705	0	2.77378	0	0.998816	0.101928	-0.00185443	1e-01
PIK3AP1	2.76621	0	2.76285	0	1.00121	0.100395	0.00189883	1e-01
GAS2	2.7726	0	2.77902	0	0.997691	0.100183	-0.0036196	1e-01
IL20RB	2.77098	0	2.77414	0	0.998861	0.100102	-0.00178388	1e-01
EEF1D	2.76754	0	2.76352	0	1.00145	0.0999613	0.00227467	1e-01
PDCD6	2.76733	0	2.75509	0	1.00444	0.0997053	0.00692528	9.9e-02
PTS	2.76948	0	2.75905	0	1.00378	0.0996435	0.0058986	9.9e-02
NT5C	2.76827	0	2.76472	0	1.00128	0.0996352	0.00200575	1e-01
MYOM1	2.76816	0	2.76293	0	1.00189	0.099379	0.00295744	9.9e-02
SLC28A1	2.76755	0	2.7647	0	1.00103	0.0988292	0.00161206	9.9e-02
CSDE1	2.7687	0	2.76441	0	1.00155	0.0987368	0.00242628	9.9e-02
AP1G2	2.76852	0	2.76509	0	1.00124	0.0975647	0.00194167	9.8e-02
PENK	2.77704	0	2.82789	0	0.982021	0.09715	-0.0286103	1e-01
EIF4E	2.7697	0	2.76662	0	1.00111	0.0960886	0.00173637	9.6e-02
FKBP14	2.76657	0	2.76347	0	1.00112	0.0953303	0.00175592	9.5e-02
PLA2G4A	2.76908	0	2.76562	0	1.00125	0.0947009	0.00195357	9.5e-02
SHBG	2.76555	0	2.74036	0	1.00919	0.0946789	0.014264	9.4e-02
IL17RB	2.76903	0	2.74728	0	1.00792	0.0946352	0.0122976	9.4e-02
TPM3	2.7763	0	2.79468	0	0.993423	0.0943413	-0.0103477	9.5e-02
ACP1	2.77112	0	2.76787	0	1.00117	0.0940928	0.00183443	9.4e-02
GNPDA1	2.77174	0	2.76718	0	1.00165	0.0940398	0.00257373	9.4e-02
SLC4A1	2.76877	0	2.76427	0	1.00163	0.0936226	0.00254545	9.4e-02
CREBZF	2.77273	0	2.77827	0	0.998006	0.0926104	-0.00312476	9.3e-02
PCYT2	2.76885	0	2.76526	0	1.0013	0.0925789	0.00202663	9.3e-02
LAP3	2.76886	0	2.76556	0	1.00119	0.092034	0.00186463	9.2e-02
PGR	2.77207	0	2.77595	0	0.998604	0.0920134	-0.00218647	9.3e-02
PALLD	2.77121	0	2.76462	0	1.00238	0.0915198	0.00371741	9.1e-02
ACOX1	2.7681	0	2.76422	0	1.0014	0.0914293	0.00219375	9.2e-02
ASS1	2.77156	0	2.76732	0	1.00153	0.0913335	0.0023925	9.1e-02
POSTN	2.77753	0	2.80453	0	0.990374	0.0913207	-0.0151869	9.3e-02
SELL	2.76991	0	2.77305	0	0.998866	0.0913085	-0.00177624	9.2e-02
IL2RG	2.76974	0	2.76154	0	1.00297	0.0909854	0.00463431	9.1e-02
BOC	2.77307	0	2.79902	0	0.990731	0.0903717	-0.0146329	9.2e-02
DCUN1D1	2.77426	0	2.77929	0	0.998191	0.0901232	-0.00283374	9.1e-02
BLNK	2.76977	0	2.75489	0	1.0054	0.0899521	0.0084049	8.9e-02
GIP	2.76458	0	2.76747	0	0.998955	0.0899396	-0.0016392	9.1e-02
SPRY2	2.76888	0	2.76494	0	1.00143	0.089739	0.0022301	9e-02
MMP13	2.76976	0	2.75474	0	1.00545	0.0896214	0.00848735	8.9e-02
ATRAID	2.75984	0	2.71452	0	1.0167	0.089505	0.0257525	8.8e-02
ATP6V1G1	2.76799	0	2.76435	0	1.00132	0.0892805	0.00205929	8.9e-02
CNPY2	2.77056	0	2.76661	0	1.00143	0.0889234	0.00223184	8.9e-02
CSPG5	2.77468	0	2.78301	0	0.997007	0.0888383	-0.00469296	8.9e-02
PKLR	2.77	0	2.76658	0	1.00124	0.0888098	0.00193324	8.9e-02
HGS	2.76928	0	2.76522	0	1.00147	0.088382	0.0022972	8.8e-02
CTSH	2.76537	0	2.75332	0	1.00438	0.0883342	0.00682735	8.8e-02
EREG	2.77138	0	2.76823	0	1.00114	0.0883005	0.00178169	8.8e-02
PRKAB1	2.76929	0	2.76174	0	1.00274	0.0882133	0.00427106	8.8e-02
NBN	2.76823	0	2.76013	0	1.00294	0.0878147	0.00458225	8.8e-02
DAPK2	2.77084	0	2.76463	0	1.00225	0.087556	0.00350545	8.7e-02
TDP1	2.76666	0	2.76042	0	1.00226	0.0874879	0.00353116	8.8e-02
SPINK5	2.77456	0	2.80314	0	0.989803	0.0874295	-0.0161074	8.9e-02
ENSA	2.77086	0	2.76706	0	1.00137	0.0871246	0.00214417	8.7e-02
PTGR1	2.77243	0	2.77576	0	0.998803	0.0868878	-0.00187476	8.7e-02
APRT	2.76705	0	2.76347	0	1.0013	0.0865354	0.00202673	8.7e-02
ROR1	2.77846	0	2.83481	0	0.980122	0.086473	-0.0316849	8.9e-02
ATG4A	2.76989	0	2.76631	0	1.00129	0.0863954	0.00202235	8.6e-02
FLT1	2.76978	0	2.73781	0	1.01168	0.0860545	0.0180691	8.5e-02
VTA1	2.77022	0	2.76659	0	1.00131	0.0858253	0.00205073	8.6e-02
CLEC4G	2.77404	0	2.76426	0	1.00354	0.0856359	0.00551732	8.5e-02
GP1BA	2.77039	0	2.7629	0	1.00271	0.0852955	0.00422866	8.5e-02
APOL1	2.77258	0	2.78419	0	0.995829	0.0851515	-0.0065519	8.6e-02
DGCR6	2.76921	0	2.76156	0	1.00277	0.0850441	0.0043256	8.5e-02
AMOT	2.77085	0	2.78607	0	0.994538	0.0847576	-0.00859315	8.6e-02
PDCD1LG2	2.76541	0	2.73408	0	1.01146	0.0846383	0.0177504	8.3e-02
EDF1	2.76885	0	2.76453	0	1.00156	0.0842389	0.0024445	8.4e-02
MDGA1	2.77392	0	2.78278	0	0.996816	0.0838859	-0.00499493	8.4e-02
NTF3	2.77394	0	2.78557	0	0.995822	0.083441	-0.00656046	8.4e-02
MPHOSPH8	2.76871	0	2.76528	0	1.00124	0.0832914	0.00193671	8.3e-02
CXCL14	2.76923	0	2.78376	0	0.994781	0.0828499	-0.00821183	8.4e-02
CLEC10A	2.775	0	2.81307	0	0.986464	0.0823546	-0.0214519	8.4e-02
CORO1A	2.7699	0	2.7659	0	1.00145	0.082136	0.00225909	8.2e-02
ICAM2	2.76507	0	2.74222	0	1.00833	0.0820801	0.0129449	8.1e-02
NOS2	2.77087	0	2.76463	0	1.00226	0.0820461	0.00352249	8.2e-02
TARBP2	2.76997	0	2.76578	0	1.00151	0.0818709	0.00236484	8.2e-02
TOP2B	2.76699	0	2.761	0	1.00217	0.0814399	0.00338694	8.2e-02
EFCAB2	2.76907	0	2.76565	0	1.00124	0.0812523	0.00193194	8.1e-02
SAMD9L	2.76851	0	2.76429	0	1.00152	0.0812264	0.00238287	8.1e-02
TBCC	2.76867	0	2.76514	0	1.00128	0.081101	0.00199544	8.1e-02
GIGYF2	2.76587	0	2.75811	0	1.00281	0.0810903	0.00439101	8.1e-02
CLEC3B	2.73566	0	2.74597	0	0.996246	0.0810725	-0.00593988	8.3e-02
ING1	2.76654	0	2.75812	0	1.00305	0.0806236	0.00476283	8.1e-02
SERPINA6	2.77071	0	2.78116	0	0.996243	0.0805193	-0.00590107	8.1e-02
DDX1	2.77164	0	2.77569	0	0.998539	0.0798528	-0.0022891	8e-02
SDK2	2.77185	0	2.76153	0	1.00373	0.0796932	0.00581992	7.9e-02
PHLDB1	2.76234	0	2.73518	0	1.00993	0.0793889	0.0154086	7.9e-02
MANF	2.76861	0	2.765	0	1.0013	0.0793251	0.0020389	7.9e-02
SUGT1	2.76969	0	2.76477	0	1.00178	0.0791836	0.00278273	7.9e-02
ECHDC3	2.76049	0	2.75602	0	1.00162	0.0785192	0.00254054	7.8e-02
TGM2	2.77281	0	2.77623	0	0.998768	0.0784474	-0.00192857	7.9e-02
MUCL3	2.7727	0	2.7768	0	0.998525	0.0778571	-0.00231011	7.8e-02
PAXX	2.76742	0	2.75233	0	1.00548	0.0767897	0.0085335	7.6e-02
USP28	2.76539	0	2.74373	0	1.00789	0.0765279	0.0122675	7.6e-02
NFATC3	2.76776	0	2.76433	0	1.00124	0.0764296	0.00194182	7.7e-02
HS6ST1	2.76952	0	2.75071	0	1.00684	0.0761969	0.0106292	7.6e-02
NSFL1C	2.76903	0	2.76551	0	1.00127	0.0757457	0.00198998	7.6e-02
KLHL41	2.77422	0	2.79348	0	0.993107	0.0755108	-0.0108525	7.7e-02
DNPH1	2.77077	0	2.76699	0	1.00137	0.0754791	0.00213565	7.5e-02
AHSA1	2.7691	0	2.76536	0	1.00135	0.07543	0.00211589	7.6e-02
LAT	2.77041	0	2.76678	0	1.00131	0.0753204	0.00204988	7.5e-02
LRRC59	2.76937	0	2.76517	0	1.00152	0.0751804	0.00237311	7.5e-02
RWDD1	2.76838	0	2.76485	0	1.00127	0.0751374	0.00199116	7.5e-02
GSR	2.76441	0	2.74889	0	1.00565	0.0742739	0.0087958	7.4e-02
CR2	2.76701	0	2.77054	0	0.998725	0.0741523	-0.00199971	7.5e-02
HDGF	2.76967	0	2.76562	0	1.00146	0.0737922	0.00228623	7.4e-02
DTYMK	2.76864	0	2.76472	0	1.00142	0.0734511	0.00221668	7.4e-02
CD2	2.76948	0	2.76243	0	1.00255	0.0734369	0.00398435	7.3e-02
SMPD3	2.77337	0	2.78308	0	0.996512	0.0730975	-0.00547334	7.4e-02
PSMG4	2.77057	0	2.7668	0	1.00136	0.0730137	0.0021309	7.3e-02
CHAC2	2.77089	0	2.76544	0	1.00197	0.0730033	0.00307415	7.3e-02
CD6	2.77288	0	2.77802	0	0.998147	0.0727531	-0.00290304	7.3e-02
GGACT	2.7685	0	2.76476	0	1.00135	0.0724081	0.00211708	7.2e-02
NFASC	2.76165	0	2.72622	0	1.013	0.0724018	0.0201127	7.1e-02
PPP1R2	2.76777	0	2.76275	0	1.00182	0.0723258	0.00284396	7.2e-02
HJV	2.76893	0	2.75768	0	1.00408	0.0722695	0.00635858	7.2e-02
CELSR2	2.7702	0	2.79956	0	0.989515	0.0722251	-0.0165819	7.4e-02
IL36G	2.76783	0	2.75677	0	1.00401	0.0721543	0.00625889	7.2e-02
PRR4	2.76704	0	2.76012	0	1.00251	0.0721334	0.00391613	7.2e-02
ITIH1	2.76984	0	2.77805	0	0.997045	0.0713924	-0.00463783	7.2e-02
KLRD1	2.76602	0	2.74986	0	1.00587	0.0713675	0.00914757	7.1e-02
CIRBP	2.76751	0	2.76322	0	1.00155	0.0711606	0.00242415	7.1e-02
STAT2	2.76833	0	2.76177	0	1.00237	0.0711262	0.00370908	7.1e-02
P4HB	2.76641	0	2.74823	0	1.00661	0.0705701	0.0102877	7e-02
SERPINB1	2.7692	0	2.76417	0	1.00182	0.0699942	0.00284347	7e-02
BMP4	2.77372	0	2.79246	0	0.99329	0.0688612	-0.0105637	7e-02
AFP	2.77121	0	2.77723	0	0.997834	0.0687725	-0.00339559	6.9e-02
RAB44	2.76896	0	2.75803	0	1.00396	0.068572	0.00617724	6.8e-02
MANSC1	2.76276	0	2.70558	0	1.02114	0.068438	0.03244	6.6e-02
CD38	2.77738	0	2.81779	0	0.985657	0.0680885	-0.0227382	7e-02
TBCA	2.76755	0	2.76361	0	1.00143	0.0680058	0.00222976	6.8e-02
CCT5	2.77148	0	2.76638	0	1.00184	0.0677	0.00288027	6.8e-02
FCGR3B	2.76972	0	2.75855	0	1.00405	0.0668354	0.0063125	6.7e-02
CLEC4M	2.77134	0	2.77936	0	0.997114	0.0664655	-0.00452803	6.7e-02
CCDC134	2.76899	0	2.76194	0	1.00255	0.0663732	0.00398361	6.6e-02
PAMR1	2.77442	0	2.78649	0	0.995668	0.0663457	-0.00680226	6.7e-02
SPINK2	2.7692	0	2.75343	0	1.00573	0.0662789	0.00891544	6.6e-02
ABL1	2.76645	0	2.75732	0	1.00331	0.066176	0.00517058	6.6e-02
SMC3	2.77093	0	2.76624	0	1.0017	0.0659999	0.00265276	6.6e-02
CLPP	2.76903	0	2.76438	0	1.00168	0.0657591	0.00262569	6.6e-02
ENPP2	2.76323	0	2.73201	0	1.01143	0.065516	0.017707	6.5e-02
PCDHB15	2.77296	0	2.80003	0	0.990332	0.0655136	-0.0152691	6.7e-02
ACOT13	2.76834	0	2.7643	0	1.00146	0.0653021	0.00228524	6.5e-02
MME	2.75875	0	2.75355	0	1.00189	0.0650772	0.00295641	6.5e-02
TPSAB1	2.77023	0	2.78664	0	0.994113	0.0640518	-0.00926757	6.5e-02
RNF43	2.77415	0	2.76662	0	1.00272	0.0639687	0.00424118	6.4e-02
GH1	2.76935	0	2.75151	0	1.00648	0.0636237	0.010081	6.3e-02
CEACAM3	2.76899	0	2.76065	0	1.00302	0.0635499	0.00471586	6.4e-02
FKBP5	2.7638	0	2.75877	0	1.00183	0.0634084	0.00285452	6.3e-02
TREML1	2.77265	0	2.76794	0	1.0017	0.06318	0.00265967	6.3e-02
GBP2	2.7661	0	2.75619	0	1.00359	0.0630994	0.00561031	6.3e-02
PZP	2.76351	0	2.76772	0	0.998478	0.0629171	-0.00238902	6.4e-02
AGR3	2.77405	0	2.78508	0	0.996037	0.0627689	-0.00622142	6.3e-02
SERPINB6	2.76849	0	2.75635	0	1.00441	0.0626058	0.0068657	6.2e-02
GAMT	2.77325	0	2.76914	0	1.00149	0.0623226	0.00232172	6.2e-02
CASQ2	2.77237	0	2.76854	0	1.00139	0.0623123	0.00216366	6.2e-02
TREH	2.77016	0	2.76602	0	1.0015	0.0621162	0.00234096	6.2e-02
CDC37	2.76901	0	2.76384	0	1.00187	0.0620714	0.00292457	6.2e-02
DNMBP	2.76726	0	2.75506	0	1.00443	0.0614757	0.00690216	6.1e-02
CRISP3	2.76833	0	2.76334	0	1.00181	0.0614367	0.00282233	6.2e-02
APOE	2.77337	0	2.78012	0	0.997572	0.0607073	-0.00380713	6.1e-02
NRCAM	2.76197	0	2.73714	0	1.00907	0.0606561	0.0140899	6e-02
BAG4	2.76634	0	2.75678	0	1.00347	0.0605914	0.0054142	6.1e-02
CRLF1	2.77199	0	2.74761	0	1.00887	0.0600983	0.0137593	5.9e-02
SH3GLB2	2.7703	0	2.7643	0	1.00217	0.0597925	0.00339137	6e-02
AKR1C4	2.76983	0	2.76381	0	1.00218	0.0594158	0.00340446	5.9e-02
CHIT1	2.76874	0	2.75664	0	1.00439	0.0593258	0.0068386	5.9e-02
DEFB103A_DEFB103B	2.77037	0	2.76433	0	1.00218	0.0591707	0.00340762	5.9e-02
RTN4IP1	2.76747	0	2.76218	0	1.00192	0.0591253	0.00299725	5.9e-02
TIMM10	2.76909	0	2.76396	0	1.00186	0.0579984	0.00290113	5.8e-02
RABGAP1L	2.77025	0	2.76586	0	1.00158	0.0579905	0.00247547	5.8e-02
ATP5IF1	2.76708	0	2.76247	0	1.00167	0.0578791	0.00260671	5.8e-02
GOLGA3	2.76988	0	2.76595	0	1.00142	0.0575709	0.00222363	5.8e-02
TIMP2	2.77295	0	2.80122	0	0.989907	0.056943	-0.0159467	5.8e-02
PPM1A	2.77015	0	2.77618	0	0.997826	0.0568454	-0.00340891	5.7e-02
MAPK13	2.76692	0	2.75774	0	1.00333	0.0566489	0.00519344	5.7e-02
KLK12	2.77145	0	2.76328	0	1.00295	0.0562354	0.00460907	5.6e-02
RIDA	2.7684	0	2.75197	0	1.00597	0.0558858	0.00929378	5.6e-02
AMFR	2.77013	0	2.76016	0	1.00361	0.0558087	0.0056318	5.6e-02
ILKAP	2.76768	0	2.75896	0	1.00316	0.0555286	0.00492884	5.6e-02
LAMTOR5	2.76747	0	2.76293	0	1.00165	0.0555191	0.00257311	5.6e-02
ST8SIA1	2.77219	0	2.77884	0	0.997608	0.0551713	-0.00375098	5.6e-02
FGF20	2.76895	0	2.77418	0	0.998114	0.0549132	-0.00295701	5.6e-02
AKR7L	2.76708	0	2.76056	0	1.00236	0.0549088	0.00369139	5.5e-02
AOC3	2.76341	0	2.73679	0	1.00973	0.0548688	0.0150981	5.4e-02
ENTPD5	2.76932	0	2.75746	0	1.0043	0.0548682	0.00670545	5.5e-02
MRPL58	2.76959	0	2.76512	0	1.00162	0.0545126	0.00252691	5.5e-02
MYBPC2	2.76509	0	2.74819	0	1.00615	0.0541269	0.00957666	5.4e-02
CRNN	2.77268	0	2.7825	0	0.996471	0.054047	-0.00553995	5.5e-02
GATD3	2.76719	0	2.75856	0	1.00313	0.053829	0.0048805	5.4e-02
HSPG2	2.75198	0	2.65465	0	1.03667	0.0530573	0.0555565	5e-02
DNAJB14	2.76723	0	2.76231	0	1.00178	0.0529362	0.00278139	5.3e-02
CLTA	2.76893	0	2.76087	0	1.00292	0.0527684	0.00455672	5.3e-02
SNX15	2.76825	0	2.76284	0	1.00196	0.0526695	0.0030605	5.3e-02
APOBR	2.77146	0	2.78242	0	0.996063	0.0526511	-0.0061842	5.3e-02
LTO1	2.77185	0	2.77658	0	0.998297	0.0526499	-0.00266895	5.3e-02
COMT	2.76903	0	2.76474	0	1.00155	0.0525158	0.00242417	5.2e-02
ZCCHC8	2.76756	0	2.75961	0	1.00288	0.0524905	0.00449963	5.3e-02
SLC39A14	2.76777	0	2.74044	0	1.00997	0.0523494	0.0154602	5.2e-02
HRG	2.76857	0	2.77302	0	0.998395	0.0522841	-0.00251591	5.3e-02
F3	2.77576	0	2.83019	0	0.980768	0.0520713	-0.0306521	5.4e-02
PLA2G1B	2.76916	0	2.78291	0	0.995059	0.051634	-0.00777166	5.3e-02
ADGRE1	2.76538	0	2.74232	0	1.00841	0.0511651	0.0130583	5.1e-02
BPIFA2	2.76556	0	2.76133	0	1.00153	0.0508773	0.00239262	5.1e-02
SCIN	2.77301	0	2.77745	0	0.998401	0.0508114	-0.0025042	5.1e-02
MTIF3	2.76734	0	2.76057	0	1.00245	0.0507766	0.00383179	5.1e-02
CDHR5	2.7676	0	2.76346	0	1.0015	0.0506041	0.0023405	5.1e-02
MERTK	2.7652	0	2.72129	0	1.01614	0.0500427	0.0248744	4.9e-02
GPNMB	2.7807	0	2.81477	0	0.987894	0.0499527	-0.0191359	5.1e-02
GIMAP7	2.77474	0	2.78849	0	0.995069	0.0499453	-0.00774785	5.1e-02
LRP11	2.75926	0	2.69926	0	1.02223	0.0498303	0.0341081	4.8e-02
STK11	2.76892	0	2.7633	0	1.00203	0.0493001	0.00317399	4.9e-02
BRDT	2.76981	0	2.76548	0	1.00156	0.0491858	0.00244355	4.9e-02
GPI	2.76436	0	2.76011	0	1.00154	0.0487219	0.00240946	4.9e-02
CD59	2.75783	0	2.67705	0	1.03018	0.0487048	0.0459564	4.6e-02
LILRA6	2.76771	0	2.75878	0	1.00324	0.0486895	0.00505502	4.9e-02
DPT	2.77786	0	2.82674	0	0.982709	0.048349	-0.0274919	5e-02
VEGFD	2.76445	0	2.7418	0	1.00826	0.0483138	0.0128353	4.8e-02
PDGFRA	2.76383	0	2.72435	0	1.01449	0.048061	0.0223853	4.7e-02
LIF	2.76778	0	2.7582	0	1.00347	0.048006	0.00541792	4.8e-02
OPLAH	2.76746	0	2.76306	0	1.00159	0.0471227	0.00249126	4.7e-02
CD5	2.76243	0	2.72333	0	1.01436	0.0469837	0.0221871	4.6e-02
TBCB	2.76873	0	2.76402	0	1.0017	0.0464468	0.00266141	4.6e-02
SERPINF1	2.77121	0	2.80462	0	0.988087	0.0459148	-0.018864	4.7e-02
CTRL	2.77066	0	2.77661	0	0.997858	0.0454858	-0.00335955	4.6e-02
CALCB	2.76388	0	2.72583	0	1.01396	0.0449701	0.0215734	4.4e-02
ADAMTS1	2.76834	0	2.74992	0	1.0067	0.0447892	0.0104187	4.4e-02
ITPA	2.76942	0	2.76435	0	1.00183	0.044657	0.00286672	4.5e-02
LACTB2	2.7677	0	2.76314	0	1.00165	0.0444896	0.00257673	4.5e-02
LYZL2	2.76848	0	2.77319	0	0.998301	0.0438996	-0.00266393	4.4e-02
PAEP	2.77503	0	2.75908	0	1.00578	0.0437607	0.0089894	4.3e-02
LCAT	2.76679	0	2.75848	0	1.00301	0.043757	0.00470262	4.4e-02
AK2	2.76841	0	2.76329	0	1.00185	0.0435868	0.0028905	4.4e-02
SPARC	2.7733	0	2.76048	0	1.00464	0.0435757	0.00722903	4.3e-02
CD22	2.77368	0	2.79524	0	0.992287	0.0435184	-0.0121551	4.4e-02
HAO1	2.76561	0	2.77054	0	0.998219	0.0434923	-0.00279536	4.4e-02
CD7	2.76433	0	2.74193	0	1.00817	0.0434664	0.0126941	4.3e-02
MAPK9	2.76665	0	2.75639	0	1.00372	0.0429686	0.00580555	4.3e-02
CD46	2.76059	0	2.70843	0	1.01925	0.0429042	0.029621	4.2e-02
SDHB	2.76369	0	2.7589	0	1.00174	0.0428633	0.0027185	4.3e-02
CPA2	2.77664	0	2.78267	0	0.997831	0.0428018	-0.00339655	4.3e-02
BMP10	2.77836	0	2.80619	0	0.990082	0.0427957	-0.0156496	4.4e-02
RBP2	2.76328	0	2.72065	0	1.01567	0.0426878	0.0241756	4.2e-02
PLG	2.7694	0	2.7819	0	0.995507	0.0420808	-0.00706447	4.3e-02
FUT8	2.77091	0	2.76411	0	1.00246	0.0420425	0.00383713	4.2e-02
PF4	2.77293	0	2.76746	0	1.00198	0.0416603	0.00308481	4.2e-02
TGFBI	2.76653	0	2.75207	0	1.00525	0.0415316	0.00818185	4.1e-02
SEZ6	2.77395	0	2.79723	0	0.991679	0.0410295	-0.0131213	4.2e-02
ACE	2.77161	0	2.78838	0	0.993983	0.040836	-0.00946991	4.2e-02
CXCL1	2.76996	0	2.76341	0	1.00237	0.0406553	0.00370232	4.1e-02
LACRT	2.77086	0	2.77893	0	0.997095	0.0405319	-0.00455878	4.1e-02
MPI	2.7666	0	2.75471	0	1.00432	0.0404326	0.00672897	4e-02
THPO	2.76858	0	2.75152	0	1.0062	0.040416	0.00964251	4e-02
HMGCL	2.77002	0	2.76365	0	1.00231	0.0403156	0.00359931	4e-02
MYO6	2.77359	0	2.76338	0	1.00369	0.0402279	0.00575597	4e-02
OPTC	2.77824	0	2.81121	0	0.988269	0.0399663	-0.0185449	4.1e-02
MAX	2.76655	0	2.76172	0	1.00175	0.0399176	0.00273681	4e-02
FLT3	2.76354	0	2.76891	0	0.998062	0.039635	-0.00304283	4e-02
STAMBP	2.7683	0	2.76304	0	1.0019	0.0395553	0.00297632	4e-02
FABP9	2.773	0	2.78761	0	0.994759	0.0395182	-0.00824055	4e-02
TMOD4	2.77046	0	2.75845	0	1.00435	0.0395039	0.00677988	3.9e-02
TIGIT	2.76677	0	2.74889	0	1.0065	0.0393451	0.0101167	3.9e-02
IL3RA	2.77554	0	2.80608	0	0.989117	0.039213	-0.0171995	4e-02
CPVL	2.76756	0	2.73942	0	1.01027	0.0390579	0.0159187	3.8e-02
FKBP7	2.76857	0	2.7604	0	1.00296	0.0387838	0.00462261	3.9e-02
ENTPD2	2.76527	0	2.75515	0	1.00367	0.0386001	0.00573118	3.9e-02
MESD	2.76807	0	2.7633	0	1.00173	0.0385773	0.00269815	3.9e-02
SCRG1	2.78108	0	2.84327	0	0.978127	0.0384284	-0.0349182	4e-02
COL28A1	2.77315	0	2.77806	0	0.998233	0.0380646	-0.00276866	3.8e-02
SORCS2	2.7614	0	2.69225	0	1.02568	0.0380567	0.039257	3.6e-02
COX6B1	2.76871	0	2.75777	0	1.00397	0.0379712	0.00618901	3.8e-02
CC2D1A	2.7669	0	2.76143	0	1.00198	0.0378812	0.00309725	3.8e-02
CLEC1B	2.76838	0	2.76359	0	1.00173	0.0377641	0.00270974	3.8e-02
NADK	2.76881	0	2.75846	0	1.00375	0.0377354	0.00585472	3.8e-02
FDX2	2.76768	0	2.75538	0	1.00446	0.0373045	0.00695742	3.7e-02
GP6	2.76916	0	2.76367	0	1.00199	0.0372816	0.00310402	3.7e-02
PPCDC	2.77002	0	2.76385	0	1.00223	0.0369514	0.00348718	3.7e-02
TMEM106A	2.77187	0	2.76715	0	1.00171	0.0369171	0.00266282	3.7e-02
KLK1	2.76991	0	2.76476	0	1.00186	0.0364713	0.00291086	3.7e-02
IL12B	2.76453	0	2.72841	0	1.01324	0.0364646	0.0204702	3.6e-02
SRP14	2.76705	0	2.75036	0	1.00607	0.0364212	0.00944436	3.6e-02
KIR2DL3	2.76616	0	2.74429	0	1.00797	0.0363137	0.0123854	3.6e-02
CDH3	2.76312	0	2.69034	0	1.02705	0.0358371	0.0412804	3.4e-02
STIP1	2.76775	0	2.76284	0	1.00178	0.0355659	0.00278131	3.6e-02
CGREF1	2.76237	0	2.71322	0	1.01812	0.0355207	0.0278892	3.4e-02
ANGPT1	2.77371	0	2.76833	0	1.00195	0.0355042	0.00303635	3.5e-02
SNX2	2.76756	0	2.76206	0	1.00199	0.0354624	0.00311433	3.6e-02
CNPY4	2.76848	0	2.76212	0	1.0023	0.0354619	0.00359562	3.6e-02
METAP2	2.76981	0	2.76266	0	1.00259	0.0354221	0.00404284	3.5e-02
OSBPL2	2.77145	0	2.76545	0	1.00217	0.0348071	0.00338925	3.5e-02
OGN	2.75535	0	2.65468	0	1.03792	0.0340442	0.057352	3.2e-02
SF3B4	2.76729	0	2.76164	0	1.00204	0.0339838	0.00319522	3.4e-02
SOX9	2.76948	0	2.74491	0	1.00895	0.0334021	0.0138814	3.3e-02
KIR2DL2	2.76686	0	2.74983	0	1.00619	0.0334017	0.00963598	3.3e-02
KLKB1	2.76505	0	2.74729	0	1.00646	0.033321	0.010061	3.3e-02
ITPRIP	2.77332	0	2.77937	0	0.997824	0.0330686	-0.00340996	3.3e-02
PDIA4	2.76604	0	2.75983	0	1.00225	0.032926	0.0035136	3.3e-02
MYL4	2.769	0	2.76148	0	1.00273	0.032758	0.00425538	3.3e-02
SCARF2	2.75763	0	2.67655	0	1.03029	0.0324858	0.0461311	3.1e-02
CLEC4C	2.76989	0	2.77914	0	0.996672	0.0323952	-0.00522531	3.3e-02
IFNG	2.76859	0	2.76046	0	1.00294	0.0322147	0.00459543	3.2e-02
LRCH4	2.76878	0	2.75983	0	1.00324	0.0318177	0.00506067	3.2e-02
CFHR4	2.77081	0	2.76522	0	1.00202	0.0316341	0.00316074	3.2e-02
LYPD8	2.76135	0	2.74037	0	1.00766	0.0315375	0.0119126	3.1e-02
TDRKH	2.76675	0	2.76169	0	1.00183	0.0315089	0.0028645	3.2e-02
NRTN	2.77133	0	2.76299	0	1.00302	0.0313148	0.00470787	3.1e-02
CIAPIN1	2.76841	0	2.76059	0	1.00283	0.0312908	0.00442159	3.1e-02
ALDH2	2.76694	0	2.76218	0	1.00172	0.0312486	0.00268891	3.1e-02
SIL1	2.77054	0	2.76396	0	1.00238	0.0310658	0.00371672	3.1e-02
HSPB6	2.75548	0	2.67368	0	1.03059	0.0309405	0.046593	2.9e-02
TBC1D17	2.77028	0	2.76321	0	1.00256	0.0308334	0.00399604	3.1e-02
NDUFA5	2.76589	0	2.75327	0	1.00458	0.0306772	0.00714702	3.1e-02
CSF2RA	2.76981	0	2.75306	0	1.00609	0.0305536	0.00946751	3e-02
PLIN3	2.76364	0	2.73936	0	1.00886	0.0305311	0.0137678	3e-02
C1QTNF6	2.76912	0	2.74995	0	1.00697	0.0298063	0.0108336	3e-02
MMP10	2.76622	0	2.73814	0	1.01026	0.0295783	0.0159022	2.9e-02
RELB	2.77368	0	2.76798	0	1.00206	0.0295094	0.00321644	2.9e-02
CXCL6	2.76912	0	2.75934	0	1.00355	0.0294646	0.00552922	2.9e-02
PMM2	2.77057	0	2.76453	0	1.00218	0.0294455	0.00340995	2.9e-02
CNTNAP2	2.76738	0	2.74288	0	1.00893	0.0290158	0.013863	2.9e-02
TLR2	2.76582	0	2.75616	0	1.00351	0.0288061	0.0054725	2.9e-02
SOD1	2.77022	0	2.76439	0	1.00211	0.0287229	0.00329646	2.9e-02
SUMF2	2.76801	0	2.74501	0	1.00838	0.0286353	0.0130069	2.8e-02
B3GNT7	2.76626	0	2.73649	0	1.01088	0.0285349	0.0168542	2.8e-02
VEGFC	2.77166	0	2.76037	0	1.00409	0.0281662	0.00637361	2.8e-02
NMNAT1	2.76929	0	2.76017	0	1.00331	0.0281524	0.00515619	2.8e-02
CFP	2.76752	0	2.75887	0	1.00313	0.0279039	0.00489237	2.8e-02
DHPS	2.76534	0	2.75377	0	1.0042	0.0272232	0.00655142	2.7e-02
GLRX	2.77042	0	2.76343	0	1.00253	0.0271759	0.00395015	2.7e-02
EZR	2.76644	0	2.73844	0	1.01023	0.0270961	0.0158536	2.7e-02
ABHD14B	2.76695	0	2.75822	0	1.00316	0.0269925	0.00493852	2.7e-02
OLFM4	2.77015	0	2.7646	0	1.00201	0.0269921	0.00313536	2.7e-02
PTPN1	2.76775	0	2.76232	0	1.00196	0.0268068	0.00307052	2.7e-02
RTBDN	2.77556	0	2.82778	0	0.98153	0.0267565	-0.0294149	2.8e-02
FAM171B	2.7721	0	2.79544	0	0.991651	0.026694	-0.0131707	2.8e-02
PON3	2.76462	0	2.75706	0	1.00274	0.0266919	0.00428788	2.7e-02
UBE2B	2.77041	0	2.759	0	1.00414	0.0264734	0.00644841	2.6e-02
PRL	2.76607	0	2.75328	0	1.00464	0.0262952	0.00723781	2.6e-02
LGALS7_LGALS7B	2.76234	0	2.72129	0	1.01508	0.0262845	0.0232881	2.6e-02
KIF1C	2.766	0	2.74366	0	1.00814	0.0262213	0.0126491	2.6e-02
PPBP	2.77313	0	2.7676	0	1.002	0.0262169	0.0031168	2.6e-02
RBKS	2.76673	0	2.75759	0	1.00332	0.0258108	0.00517511	2.6e-02
MRPL24	2.77298	0	2.76251	0	1.00379	0.0256523	0.00590552	2.6e-02
CHRM1	2.7689	0	2.77789	0	0.996762	0.0255748	-0.00508541	2.6e-02
CD55	2.78024	0	2.84754	0	0.976367	0.0255062	-0.0378018	2.7e-02
GP2	2.78121	0	2.7721	0	1.00329	0.0254814	0.00511507	2.5e-02
DUT	2.76428	0	2.75858	0	1.00207	0.0250513	0.00323241	2.5e-02
TCTN3	2.76759	0	2.76184	0	1.00208	0.0250402	0.00325352	2.5e-02
ACRV1	2.77625	0	2.78364	0	0.997346	0.0246396	-0.0041599	2.5e-02
FOS	2.77182	0	2.76092	0	1.00395	0.024561	0.00614803	2.4e-02
CA12	2.75948	0	2.69166	0	1.0252	0.0242398	0.0385449	2.3e-02
CD33	2.77092	0	2.75427	0	1.00605	0.0241303	0.00940471	2.4e-02
NFKBIE	2.76789	0	2.75553	0	1.00449	0.0240815	0.00699525	2.4e-02
NUDC	2.76739	0	2.75957	0	1.00284	0.0240281	0.00442782	2.4e-02
CA3	2.76312	0	2.73779	0	1.00925	0.023936	0.0143686	2.4e-02
TYRP1	2.77198	0	2.75835	0	1.00494	0.02376	0.00769096	2.4e-02
CASP10	2.7696	0	2.76042	0	1.00333	0.0237485	0.00518877	2.4e-02
C1GALT1C1	2.76953	0	2.75785	0	1.00423	0.0234284	0.00659937	2.3e-02
PRG2	2.75963	0	2.72274	0	1.01355	0.0234281	0.020967	2.3e-02
CD63	2.76899	0	2.7622	0	1.00246	0.0230712	0.00383725	2.3e-02
WIF1	2.77001	0	2.73049	0	1.01447	0.0230468	0.0223269	2.2e-02
CLEC7A	2.7586	0	2.71365	0	1.01657	0.0230186	0.025562	2.2e-02
AFM	2.7651	0	2.7709	0	0.997909	0.0229931	-0.00328328	2.4e-02
PTGES2	2.76596	0	2.75265	0	1.00484	0.0229256	0.00753738	2.3e-02
KYNU	2.76746	0	2.75438	0	1.00475	0.0227266	0.00740165	2.3e-02
SIRT2	2.76767	0	2.76156	0	1.00221	0.0224633	0.00345402	2.3e-02
NRP2	2.76292	0	2.71359	0	1.01818	0.0224622	0.0279795	2.2e-02
GPIHBP1	2.77403	0	2.7919	0	0.993601	0.0222186	-0.0100708	2.3e-02
AKT1S1	2.76908	0	2.76229	0	1.00246	0.022121	0.00383954	2.2e-02
UXS1	2.7682	0	2.75392	0	1.00518	0.0221013	0.00807439	2.2e-02
PAG1	2.76429	0	2.7526	0	1.00424	0.021999	0.00662255	2.2e-02
IL31RA	2.76901	0	2.78315	0	0.994919	0.0214978	-0.0079931	2.2e-02
STX8	2.76852	0	2.75594	0	1.00456	0.021215	0.00710984	2.1e-02
CEND1	2.76925	0	2.76034	0	1.00323	0.0209409	0.0050384	2.1e-02
SNCG	2.76433	0	2.72862	0	1.01309	0.0208863	0.020239	2e-02
NAMPT	2.76995	0	2.76303	0	1.0025	0.0208256	0.00390673	2.1e-02
NTF4	2.77063	0	2.79072	0	0.992802	0.0208027	-0.0113449	2.1e-02
MNDA	2.77017	0	2.76422	0	1.00216	0.0206896	0.00336536	2.1e-02
SERPINE2	2.77395	0	2.7681	0	1.00211	0.0206779	0.00329934	2.1e-02
CDH23	2.7689	0	2.7775	0	0.996903	0.0206104	-0.00486334	2.1e-02
DXO	2.76643	0	2.76016	0	1.00227	0.0204998	0.00354959	2.1e-02
TXN	2.766	0	2.7597	0	1.00228	0.0202695	0.00356584	2e-02
PCBD1	2.76599	0	2.75495	0	1.00401	0.0202636	0.00624795	2e-02
QDPR	2.76879	0	2.76166	0	1.00258	0.019807	0.00402848	2e-02
PSMG3	2.76999	0	2.76365	0	1.00229	0.0194974	0.00358067	2e-02
AIF1	2.76907	0	2.75644	0	1.00458	0.0194373	0.00713819	1.9e-02
PLA2G7	2.7711	0	2.746	0	1.00914	0.0194318	0.0141702	1.9e-02
MMP15	2.76854	0	2.76098	0	1.00274	0.0192305	0.00427528	1.9e-02
IL32	2.75894	0	2.71285	0	1.01699	0.0191792	0.0262047	1.9e-02
TLR1	2.76417	0	2.74804	0	1.00587	0.0191155	0.00914456	1.9e-02
SSNA1	2.76577	0	2.75555	0	1.00371	0.0185853	0.00578639	1.9e-02
LAMB1	2.76528	0	2.74674	0	1.00675	0.0185171	0.0105029	1.8e-02
SELP	2.76543	0	2.75068	0	1.00537	0.0184597	0.00836024	1.8e-02
FGF19	2.76867	0	2.76242	0	1.00226	0.0180408	0.00353313	1.8e-02
ATP6V1F	2.77001	0	2.76122	0	1.00318	0.0179569	0.0049658	1.8e-02
BCL2L11	2.77072	0	2.73459	0	1.01321	0.0179193	0.0204024	1.7e-02
MB	2.781	0	2.84699	0	0.976821	0.0178003	-0.0370531	1.9e-02
OTUD7B	2.76736	0	2.75618	0	1.00406	0.0175791	0.0063273	1.8e-02
IL22RA1	2.77532	0	2.78695	0	0.995827	0.0175296	-0.00655075	1.8e-02
PTPRB	2.76618	0	2.74955	0	1.00605	0.0174074	0.00941477	1.7e-02
GLB1	2.76181	0	2.74847	0	1.00486	0.0173156	0.00757571	1.7e-02
KLF4	2.76498	0	2.7403	0	1.009	0.0170756	0.0139802	1.7e-02
LAMA4	2.76794	0	2.71294	0	1.02027	0.0170673	0.031112	1.6e-02
GLRX5	2.7689	0	2.75936	0	1.00346	0.0168523	0.00539176	1.7e-02
C1S	2.76913	0	2.75632	0	1.00465	0.0167951	0.00723942	1.7e-02
CD200R1	2.7748	0	2.79323	0	0.993401	0.0166143	-0.0103856	1.7e-02
ECI2	2.77048	0	2.76085	0	1.00349	0.0165344	0.00544182	1.7e-02
PLB1	2.76872	0	2.76221	0	1.00235	0.0163088	0.00367673	1.6e-02
ITGB1BP2	2.76827	0	2.76111	0	1.0026	0.0161572	0.0040527	1.6e-02
IL17D	2.77354	0	2.81332	0	0.985862	0.0161427	-0.0224266	1.7e-02
FGFBP3	2.77075	0	2.73693	0	1.01236	0.015887	0.0191021	1.5e-02
MYOM3	2.77331	0	2.805	0	0.988703	0.0158759	-0.0178688	1.7e-02
CST5	2.77948	0	2.81491	0	0.987412	0.0158369	-0.0199124	1.7e-02
MUC16	2.77087	0	2.76198	0	1.00322	0.0157815	0.00501812	1.6e-02
PREB	2.76316	0	2.73795	0	1.00921	0.0156484	0.0142971	1.6e-02
HCLS1	2.76957	0	2.76129	0	1.003	0.0155811	0.00467832	1.6e-02
NELL1	2.76648	0	2.7454	0	1.00768	0.0154723	0.0119366	1.5e-02
CCL27	2.76324	0	2.73727	0	1.00949	0.0154439	0.0147291	1.5e-02
MTDH	2.76583	0	2.75875	0	1.00256	0.0153666	0.00400682	1.5e-02
NUDT16	2.76611	0	2.75223	0	1.00504	0.0153353	0.00785875	1.5e-02
PARP1	2.76706	0	2.74508	0	1.00801	0.0151912	0.0124382	1.5e-02
LHPP	2.77174	0	2.76508	0	1.00241	0.014933	0.00375844	1.5e-02
HDGFL2	2.76532	0	2.75637	0	1.00324	0.0147549	0.00506599	1.5e-02
RBPMS	2.7711	0	2.76354	0	1.00274	0.0146738	0.00426902	1.5e-02
HGFAC	2.77002	0	2.77625	0	0.997758	0.0146551	-0.0035163	1.5e-02
TSPAN1	2.7811	0	2.77498	0	1.0022	0.0144906	0.00343408	1.4e-02
DECR1	2.77057	0	2.7638	0	1.00245	0.0143009	0.00382361	1.4e-02
SWAP70	2.76336	0	2.73732	0	1.00951	0.0142798	0.0147646	1.4e-02
XRCC4	2.76863	0	2.75878	0	1.00357	0.0142532	0.0055674	1.4e-02
PTGDS	2.75444	0	2.66751	0	1.03259	0.0142411	0.0495497	1.3e-02
CCL25	2.76328	0	2.73232	0	1.01133	0.0141921	0.0175609	1.4e-02
PDGFA	2.77373	0	2.76606	0	1.00277	0.0140446	0.00432615	1.4e-02
LAIR2	2.77005	0	2.7511	0	1.00689	0.0140426	0.0107062	1.4e-02
KLK7	2.76641	0	2.77787	0	0.995875	0.0140066	-0.00648681	1.4e-02
VAMP8	2.76549	0	2.75874	0	1.00245	0.0139061	0.00382498	1.4e-02
CDHR2	2.75945	0	2.75054	0	1.00324	0.0137378	0.00506195	1.4e-02
PDZD2	2.76916	0	2.75818	0	1.00398	0.0134534	0.00620368	1.3e-02
SCAMP3	2.76581	0	2.75861	0	1.00261	0.0133393	0.00407762	1.3e-02
PIK3IP1	2.74693	0	2.63217	0	1.0436	0.0132093	0.0656923	1.2e-02
PPY	2.76693	0	2.77413	0	0.997404	0.0130255	-0.00407508	1.3e-02
PRND	2.77929	0	2.84497	0	0.976913	0.0124622	-0.0369154	1.4e-02
RBM17	2.77049	0	2.7615	0	1.00326	0.012431	0.00507719	1.2e-02
CD1C	2.76746	0	2.78078	0	0.995211	0.0123009	-0.00753433	1.3e-02
RILP	2.76947	0	2.75942	0	1.00364	0.0122379	0.00568189	1.2e-02
PLA2G10	2.76205	0	2.74655	0	1.00565	0.0121269	0.00880075	1.2e-02
LPL	2.77843	0	2.80548	0	0.990358	0.011976	-0.015211	1.2e-02
CIT	2.76401	0	2.75199	0	1.00437	0.011881	0.00681377	1.2e-02
CD28	2.76276	0	2.71343	0	1.01818	0.0118793	0.0279869	1.1e-02
VSTM1	2.76481	0	2.74022	0	1.00897	0.0118544	0.013934	1.2e-02
KLK14	2.76515	0	2.72354	0	1.01528	0.0118173	0.0235748	1.1e-02
ANXA1	2.76813	0	2.76123	0	1.0025	0.0117971	0.0039019	1.2e-02
STC2	2.77134	0	2.73379	0	1.01373	0.0117749	0.0211966	1.1e-02
LGALS3	2.76716	0	2.73233	0	1.01275	0.0117313	0.0197092	1.1e-02
SUOX	2.76621	0	2.74965	0	1.00603	0.0116438	0.00937983	1.2e-02
PROCR	2.7737	0	2.7921	0	0.99341	0.0115201	-0.0103745	1.2e-02
AMY1A_AMY1B_AMY1C	2.77372	0	2.78594	0	0.995613	0.0114811	-0.00689098	1.2e-02
PCSK9	2.77104	0	2.76412	0	1.0025	0.0112933	0.00390738	1.1e-02
HSPA1A	2.76702	0	2.75569	0	1.00411	0.0111625	0.00641386	1.1e-02
CLEC11A	2.76771	0	2.7421	0	1.00934	0.0111607	0.0144876	1.1e-02
[truncated: 908 more rows]
